# Supplementary material for: Male autism spectrum disorder is linked to brain aromatase disruption by prenatal BPA in multimodal investigations and 10HDA ameliorates the related mouse phenotype
Source: Nat Commun. 2024 Aug 7;15:6367. doi: 10.1038/s41467-024-48897-8 (PMC11306638; doi:10.1038/s41467-024-48897-8)
Supplement: Supplementary file 6 — Supplementary Dataset 1 [file 41467_2024_48897_MOESM6_ESM.xlsx]

## Sheet: 50 vs 0 BPA male
GENENAME	MGI	logFC	P.Value	adj.P.Val
THO complex 6	MGI:MGI:2677480	0.775308	0.000115707	0.999958
parathymosin	MGI:MGI:1916452	-0.409149	0.000120264	0.999958
eukaryotic translation initiation factor 2, subunit 3, structural gene X-linked	MGI:MGI:1349431	-1.87242	0.000290768	0.999958
NK2 homeobox 1	MGI:MGI:108067	-1.28132	0.000480631	0.999958
vitrin	MGI:MGI:1921449	-1.39244	0.000514359	0.999958
TM2 domain containing 1 pseudogene	MGI:MGI:5010469	-0.717723	0.00183871	0.999958
Kruppel-like factor 2 (lung)	MGI:MGI:1342772	-1.1176	0.00221303	0.999958
actin, beta pseudogene	MGI:MGI:4937914	-0.436768	0.00284227	0.999958
proteasome (prosome, macropain) activator subunit 2 (PA28 beta)	MGI:MGI:1096365	1.20825	0.00290675	0.999958
actin-like 10	MGI:MGI:1917612	2.5201	0.00293157	0.999958
zinc finger matrin type 3	MGI:MGI:1195270	-0.828523	0.00310721	0.999958
small integral membrane protein 24	MGI:MGI:1919523	-2.13348	0.00319124	0.999958
phosphodiesterase 11A	MGI:MGI:3036251	1.49617	0.00336038	0.999958
predicted gene, 17249	MGI:MGI:4936883	-2.0887	0.00338878	0.999958
integrin alpha 4	MGI:MGI:96603	0.664158	0.00373879	0.999958
autophagy related 10	MGI:MGI:1914045	0.99779	0.00389383	0.999958
prepronociceptin	MGI:MGI:105308	-0.910824	0.00437969	0.999958
sine oculis-related homeobox 2	MGI:MGI:102778	-0.417684	0.00443156	0.999958
zinc finger, DHHC-type containing 22	MGI:MGI:2685108	-1.04342	0.00463725	0.999958
LIM homeobox protein 8	MGI:MGI:1096343	-1.41297	0.0047579	0.999958
FXYD domain-containing ion transport regulator 7	MGI:MGI:1889006	-0.716347	0.00479167	0.999958
NA	NA	1.66336	0.00576191	0.999958
4-aminobutyrate aminotransferase	MGI:MGI:2443582	-0.315348	0.00600335	0.999958
fibroblast growth factor 9	MGI:MGI:104723	-0.895497	0.00652973	0.999958
zinc finger protein 873	MGI:MGI:3040689	1.03276	0.00656911	0.999958
small nucleolar RNA, H/ACA box 33	MGI:MGI:3819501	1.70372	0.00707185	0.999958
RIKEN cDNA 2610021A01 gene	MGI:MGI:1922662	0.5875	0.00715812	0.999958
nucleoside-triphosphatase, cancer-related	MGI:MGI:1913816	-0.814358	0.00769688	0.999958
dual specificity phosphatase 28	MGI:MGI:1914696	-0.838833	0.00803128	0.999958
transmembrane protein 253	MGI:MGI:3588246	-0.928258	0.0080742	0.999958
RIKEN cDNA 1700015E13 gene	MGI:MGI:1924175	1.90081	0.00808868	0.999958
coiled-coil-helix-coiled-coil-helix domain containing 10	MGI:MGI:2143558	-0.8913	0.00828056	0.999958
predicted gene, 19721	MGI:MGI:5011906	2.23527	0.00838839	0.999958
ATP synthase, H+ transporting, mitochondrial F0 complex, subunit C3 (subunit 9)	MGI:MGI:2442035	-0.451733	0.00850448	0.999958
BCL2-associated X protein	MGI:MGI:99702	-0.331435	0.00910481	0.999958
RIKEN cDNA 4933405L10 gene	MGI:MGI:1918296	2.35476	0.00933043	0.999958
gastrulation brain homeobox 1	MGI:MGI:95667	-1.02967	0.00942097	0.999958
stathmin-like 2	MGI:MGI:98241	-0.294289	0.00953036	0.999958
oligodendrocyte transcription factor 2	MGI:MGI:1355331	-0.433478	0.00956118	0.999958
RIKEN cDNA 9930012K11 gene	MGI:MGI:2145726	0.9778	0.00968701	0.999958
RIKEN cDNA 1110025M09 gene	MGI:MGI:1915885	-2.12101	0.00978857	0.999958
G protein-coupled receptor 62	MGI:MGI:3525078	-1.99175	0.0099448	0.999958
a disintegrin-like and metallopeptidase (reprolysin type) with thrombospondin type 1 motif, 14	MGI:MGI:2179942	1.62015	0.00996833	0.999958
RIKEN cDNA 0610025J13 gene	MGI:MGI:1915618	2.59203	0.0101382	0.999958
StAR-related lipid transfer (START) domain containing 6 pseudogene	MGI:MGI:3704361	2.3124	0.0104368	0.999958
THAP domain containing, apoptosis associated protein 1	MGI:MGI:1921004	-0.370804	0.0104803	0.999958
NA	NA	2.52957	0.0106194	0.999958
Eph receptor A10	MGI:MGI:3586824	-0.987424	0.010815	0.999958
NA	NA	-2.14094	0.0113103	0.999958
ankyrin repeat and SOCS box-containing 4	MGI:MGI:1929751	-0.814368	0.0114512	0.999958
predicted gene 11620	MGI:MGI:3650770	-1.93305	0.0116829	0.999958
predicted gene 13630	MGI:MGI:3650561	-2.3153	0.0119317	0.999958
heat shock protein 1 (chaperonin 10), pseudogene 3	MGI:MGI:1935163	2.44478	0.0121575	0.999958
signal transducer and activator of transcription 4	MGI:MGI:103062	-1.61262	0.0123695	0.999958
membrane frizzled-related protein	MGI:MGI:2385957	2.50791	0.0124966	0.999958
NA	NA	2.43681	0.0125852	0.999958
RIKEN cDNA 1810009A15 gene	MGI:MGI:1913526	-2.37318	0.0126033	0.999958
acid-sensing (proton-gated) ion channel family member 4	MGI:MGI:2652846	-0.988535	0.0126379	0.999958
ankyrin repeat and EF-hand domain containing 1	MGI:MGI:2441685	1.42633	0.0128305	0.999958
adenylate cyclase 10	MGI:MGI:2660854	-2.78155	0.013	0.999958
START domain containing 8	MGI:MGI:2448556	0.494794	0.0135825	0.999958
NA	NA	2.29016	0.0136013	0.999958
laminin, alpha 5	MGI:MGI:105382	0.451307	0.0137413	0.999958
interferon regulatory factor 9	MGI:MGI:107587	0.487841	0.0139485	0.999958
uncoupling protein 2 (mitochondrial, proton carrier)	MGI:MGI:109354	0.458782	0.0142062	0.999958
testis specific 10	MGI:MGI:2685063	2.13866	0.0146552	0.999958
complement component 3	MGI:MGI:88227	2.79246	0.0148577	0.999958
regulatory factor X-associated protein	MGI:MGI:2180854	-0.370077	0.0154443	0.999958
NA	NA	1.2177	0.0156694	0.999958
myosin binding protein C, slow-type	MGI:MGI:1336213	1.55417	0.016146	0.999958
solute carrier family 31, member 2	MGI:MGI:1333844	-0.354985	0.0163077	0.999958
predicted gene, 17509	MGI:MGI:4937143	-1.5547	0.016696	0.999958
solute carrier family 38, member 5	MGI:MGI:2148066	0.764512	0.0167201	0.999958
ecto-NOX disulfide-thiol exchanger 2	MGI:MGI:2384799	-0.473979	0.0168437	0.999958
Rap1A-retro1	MGI:MGI:3643262	0.562275	0.0169504	0.999958
ribosomal protein S26	MGI:MGI:1351628	-0.686271	0.0171555	0.999958
VGF nerve growth factor inducible	MGI:MGI:1343180	-1.57431	0.0172611	0.999958
NA	NA	-1.86388	0.0173408	0.999958
solute carrier family 14 (urea transporter), member 2	MGI:MGI:1351653	0.475235	0.0174532	0.999958
NA	NA	1.25092	0.0175998	0.999958
polymerase (RNA) I polypeptide A	MGI:MGI:1096397	0.275794	0.0183621	0.999958
mitogen-activated protein kinase kinase kinase 19	MGI:MGI:1203481	-2.2919	0.0183626	0.999958
RIKEN cDNA 9230110C19 gene	MGI:MGI:3045346	-0.515792	0.0183751	0.999958
forkhead box P2	MGI:MGI:2148705	-0.272044	0.0192942	0.999958
brain abundant, membrane attached signal protein 1	MGI:MGI:1917600	-0.248546	0.0193336	0.999958
Kruppel-like factor 11	MGI:MGI:2653368	-0.33568	0.0194715	0.999958
polymerase (RNA) II (DNA directed) polypeptide H	MGI:MGI:2384309	0.370879	0.0195724	0.999958
prothymosin alpha	MGI:MGI:97803	-0.297725	0.019961	0.999958
Rho guanine nucleotide exchange factor (GEF) 25	MGI:MGI:1277173	0.310875	0.0200394	0.999958
predicted gene 15728	MGI:MGI:3783171	1.39766	0.0204572	0.999958
signal transducer and activator of transcription 5A	MGI:MGI:103036	-0.444054	0.0207267	0.999958
PR domain containing 1, with ZNF domain	MGI:MGI:99655	-1.32781	0.0207782	0.999958
heat shock transcription factor 2 binding protein	MGI:MGI:1921627	1.15543	0.0210022	0.999958
family with sequence similarity 98, member B	MGI:MGI:1915465	0.26093	0.0211882	0.999958
phorbol-12-myristate-13-acetate-induced protein 1	MGI:MGI:1930146	-1.75048	0.0212656	0.999958
protein phosphatase 1, regulatory (inhibitor) subunit 14B	MGI:MGI:107682	-0.367485	0.0212733	0.999958
NA	NA	0.928013	0.0213503	0.999958
sulfatase 1	MGI:MGI:2138563	-0.329114	0.021548	0.999958
ribosomal protein, large, P1	MGI:MGI:1927099	-0.371356	0.0216546	0.999958
neuropeptides B/W receptor 1	MGI:MGI:891989	-1.86688	0.0217482	0.999958
solute carrier family 30 (zinc transporter), member 1	MGI:MGI:1345281	0.288448	0.0217894	0.999958
solute carrier family 18 (vesicular monoamine), member 2	MGI:MGI:106677	-1.33598	0.022201	0.999958
heat shock protein 1 (chaperonin 10)	MGI:MGI:104680	-0.603932	0.0223083	0.999958
NA	NA	1.24818	0.0223418	0.999958
NA	NA	0.61979	0.0223514	0.999958
oligodendrocyte transcription factor 1	MGI:MGI:1355334	-0.475711	0.0223845	0.999958
SLAIN motif family, member 1, opposite strand	MGI:MGI:1918148	-0.240338	0.0224042	0.999958
predicted gene 7420	MGI:MGI:3647909	1.64834	0.0226971	0.999958
predicted gene 1673	MGI:MGI:2686519	-0.303061	0.0229046	0.999958
nudix (nucleoside diphosphate linked moiety X)-type motif 19	MGI:MGI:94203	0.388631	0.0235242	0.999958
telomere maintenance 2	MGI:MGI:1918968	-0.556455	0.0235293	0.999958
NA	NA	0.447603	0.0235702	0.999958
peroxisomal membrane protein 4	MGI:MGI:1891701	0.443675	0.0237066	0.999958
NA	NA	2.31344	0.0237863	0.999958
SET domain containing 3	MGI:MGI:1289184	0.42982	0.0238252	0.999958
tyrosine kinase with immunoglobulin-like and EGF-like domains 1	MGI:MGI:99906	0.613458	0.0238756	0.999958
nudix (nucleoside diphosphate linked moiety X)-type motif 7	MGI:MGI:1914778	-2.10164	0.024036	0.999958
RAB26, member RAS oncogene family, opposite strand	MGI:MGI:1922864	0.5544	0.0244362	0.999958
alpha-kinase 1	MGI:MGI:1918731	0.610821	0.0246528	0.999958
NA	NA	0.642434	0.0248206	0.999958
endothelial differentiation-related factor 1	MGI:MGI:1891227	-0.359164	0.0250165	0.999958
ataxia telangiectasia mutated	MGI:MGI:107202	0.377259	0.0251105	0.999958
multimerin 2	MGI:MGI:2385618	0.610708	0.0251679	0.999958
heparan sulfate (glucosamine) 3-O-sulfotransferase 3A1	MGI:MGI:1333861	1.73225	0.0253261	0.999958
RIKEN cDNA 4931415C17 gene	MGI:MGI:1918216	-1.98473	0.0253536	0.999958
CAAX box 1C	MGI:MGI:1920115	-0.342181	0.0253645	0.999958
transmembrane protein 229B	MGI:MGI:2444389	-0.616434	0.0254387	0.999958
short coiled-coil protein	MGI:MGI:1927654	-0.250491	0.0257058	0.999958
Ellis van Creveld gene syndrome	MGI:MGI:1890596	0.386212	0.025746	0.999958
carcinoembryonic antigen-related cell adhesion molecule 1	MGI:MGI:1347245	1.75477	0.0258077	0.999958
kelch-like 35	MGI:MGI:1919434	0.443041	0.0258252	0.999958
neuronatin	MGI:MGI:104716	-0.248467	0.0262819	0.999958
ChaC, cation transport regulator 1	MGI:MGI:1916315	-0.837108	0.0263081	0.999958
netrin 1	MGI:MGI:105088	-0.585996	0.0263921	0.999958
EF-hand calcium binding domain 12	MGI:MGI:2681834	0.788736	0.0264138	0.999958
RIKEN cDNA 9430025C20 gene	MGI:MGI:3045277	-2.06652	0.0264302	0.999958
nucleophosmin 1 pseudogene	MGI:MGI:3644187	1.75312	0.026484	0.999958
peptide deformylase (mitochondrial)	MGI:MGI:1915273	-1.14798	0.0265295	0.999958
ferritin light polypeptide 1	MGI:MGI:95589	-0.487084	0.0265696	0.999958
zinc and ring finger 3	MGI:MGI:3039616	-2.07397	0.0268002	0.999958
prokineticin receptor 2	MGI:MGI:2181363	-0.46003	0.0269539	0.999958
gastrulation brain homeobox 2	MGI:MGI:95668	-1.34418	0.0276013	0.999958
regulator of microtubule dynamics 2	MGI:MGI:2147043	0.302787	0.0280867	0.999958
NA	NA	2.14872	0.0281116	0.999958
ribosomal protein S19, pseudogene 3	MGI:MGI:3701125	-1.96008	0.028156	0.999958
UDP-N-acetyl-alpha-D-galactosamine:polypeptide N-acetylgalactosaminyltransferase-like 6	MGI:MGI:1913581	-0.628753	0.028327	0.999958
eukaryotic translation initiation factor 4A1 pseudogene	MGI:MGI:3645437	1.60148	0.0286796	0.999958
Leber congenital amaurosis 5 (human)	MGI:MGI:1923032	0.293003	0.028776	0.999958
solute carrier family 38, member 4	MGI:MGI:1916604	-0.493759	0.0288032	0.999958
pleiomorphic adenoma gene 1	MGI:MGI:1891916	0.445454	0.0289415	0.999958
fatty acid binding protein 5, epidermal	MGI:MGI:101790	0.367397	0.0289538	0.999958
coiled-coil domain containing 78	MGI:MGI:2685784	1.3145	0.0290876	0.999958
cat eye syndrome chromosome region, candidate 5	MGI:MGI:2136976	0.424916	0.029098	0.999958
membrane metallo endopeptidase	MGI:MGI:97004	0.599842	0.0292321	0.999958
thymosin, beta 10	MGI:MGI:109146	-1.50228	0.0292919	0.999958
zinc finger protein 91	MGI:MGI:104854	1.0663	0.02938	0.999958
serine (or cysteine) peptidase inhibitor, clade E, member 1	MGI:MGI:97608	-0.360686	0.0296145	0.999958
LIM homeobox transcription factor 1 alpha	MGI:MGI:1888519	1.32324	0.0297168	0.999958
centrin 4	MGI:MGI:2677454	-1.8265	0.0297301	0.999958
chloride intracellular channel 3	MGI:MGI:1916704	0.706147	0.0297481	0.999958
coiled-coil and C2 domain containing 2A	MGI:MGI:1924487	0.391519	0.0299202	0.999958
FYVE, RhoGEF and PH domain containing 5	MGI:MGI:2443369	-0.603593	0.0303493	0.999958
ribosomal protein L14 pseudogene	MGI:MGI:3802154	2.04015	0.0305569	0.999958
alkaline phosphatase pseudogene 1	MGI:MGI:87981	2.28488	0.0306507	0.999958
predicted gene 14170	MGI:MGI:3650933	2.14872	0.0306582	0.999958
potassium channel, subfamily K, member 13	MGI:MGI:2384976	1.43123	0.0306886	0.999958
predicted gene 11407	MGI:MGI:3651131	-1.75508	0.0308035	0.999958
polymerase (RNA) III (DNA directed) polypeptide A	MGI:MGI:2681836	0.261159	0.0310534	0.999958
MAP/microtubule affinity regulating kinase 4	MGI:MGI:1920955	-0.301125	0.0311492	0.999958
NA	NA	1.52381	0.0311755	0.999958
late endosomal/lysosomal adaptor, MAPK and MTOR activator 3	MGI:MGI:1929467	0.28869	0.0313701	0.999958
potassium channel tetramerisation domain containing 8	MGI:MGI:2443804	-0.535863	0.0314042	0.999958
cholinergic receptor, nicotinic, beta polypeptide 1 (muscle)	MGI:MGI:87890	-1.47693	0.0316789	0.999958
UDP-N-acetylglucosamine pyrophosphorylase 1	MGI:MGI:1334459	0.909131	0.0317685	0.999958
NEDD4 binding protein 2-like 1	MGI:MGI:2140872	0.426779	0.0319782	0.999958
inhibitor of kappaB kinase beta	MGI:MGI:1338071	0.257791	0.0321522	0.999958
neuroblastoma, suppression of tumorigenicity 1	MGI:MGI:104591	-0.464827	0.0322647	0.999958
anthrax toxin receptor 1	MGI:MGI:1916788	0.327975	0.0327541	0.999958
NA	NA	1.35543	0.0329095	0.999958
myc induced nuclear antigen	MGI:MGI:1914264	-0.564815	0.032951	0.999958
BRCA1/BRCA2-containing complex, subunit 3	MGI:MGI:2389572	0.35305	0.0330862	0.999958
NA	NA	2.02913	0.0331937	0.999958
R-spondin 2	MGI:MGI:1922667	0.387583	0.0332064	0.999958
major facilitator superfamily domain containing 7B	MGI:MGI:2444881	0.394726	0.0333198	0.999958
chondroitin sulfate synthase 1	MGI:MGI:2681120	-0.289159	0.0335453	0.999958
splA/ryanodine receptor domain and SOCS box containing 4	MGI:MGI:2183445	1.60353	0.0335842	0.999958
RIKEN cDNA 6530403H02 gene	MGI:MGI:2444638	-0.91561	0.0335897	0.999958
Fc receptor, IgG, high affinity I	MGI:MGI:95498	1.44626	0.0337944	0.999958
MIT, microtubule interacting and transport, domain containing 1	MGI:MGI:1916278	0.51291	0.0340131	0.999958
cell division cycle 37-like 1	MGI:MGI:1914322	0.254042	0.0340175	0.999958
schlafen 5	MGI:MGI:1329004	-0.460061	0.0341873	0.999958
predicted gene 527	MGI:MGI:2685373	-0.485194	0.0342532	0.999958
gon-4-like (C.elegans)	MGI:MGI:1917579	0.250038	0.0342778	0.999958
copine I	MGI:MGI:2386621	1.95413	0.0342846	0.999958
complement component 1, q subcomponent-like 2	MGI:MGI:3032521	-1.68083	0.0343057	0.999958
NA	NA	-0.424607	0.0343592	0.999958
adenosine A2a receptor	MGI:MGI:99402	-0.363649	0.0345102	0.999958
interleukin 11	MGI:MGI:107613	-1.83912	0.0346146	0.999958
PTPRF interacting protein, binding protein 1 (liprin beta 1)	MGI:MGI:1914783	0.259431	0.0346217	0.999958
zinc finger protein 658	MGI:MGI:2652821	0.458957	0.0346636	0.999958
eukaryotic translation elongation factor 1 alpha 1 pseudogene	MGI:MGI:3643368	-1.01719	0.0347533	0.999958
NA	NA	1.55283	0.0347796	0.999958
WD repeat domain containing 83	MGI:MGI:1915086	0.676563	0.0348286	0.999958
intraflagellar transport 43	MGI:MGI:1923661	0.418298	0.0350143	0.999958
tyrosyl-tRNA synthetase	MGI:MGI:2147627	0.534775	0.0350895	0.999958
Mid1 interacting protein 1 (gastrulation specific G12-like (zebrafish))	MGI:MGI:1915291	-0.243766	0.0351235	0.999958
NA	NA	1.10698	0.0351699	0.999958
predicted gene, 26614	MGI:MGI:5477108	2.01829	0.0352547	0.999958
zinc finger protein 790	MGI:MGI:1923431	1.07147	0.0353177	0.999958
selenoprotein K pseudogene	MGI:MGI:5295670	0.492103	0.0354525	0.999958
endoplasmic reticulum (ER) to nucleus signalling 2	MGI:MGI:1349436	1.52781	0.0354599	0.999958
M-phase phosphoprotein 9	MGI:MGI:2443138	0.273683	0.0355205	0.999958
cyclin L1	MGI:MGI:1922664	0.281908	0.0357359	0.999958
predicted gene 10268	MGI:MGI:3642637	2.39659	0.035862	0.999958
CDC28 protein kinase regulatory subunit 2 pseudogene	MGI:MGI:3768636	1.01887	0.0358764	0.999958
spermidine/spermine N1-acetyl transferase 1	MGI:MGI:98233	-0.591899	0.0358903	0.999958
predicted gene 10125	MGI:MGI:3642044	-0.995156	0.0359106	0.999958
Rho GDP dissociation inhibitor (GDI) gamma	MGI:MGI:108430	-0.455312	0.0359613	0.999958
neurotrophic tyrosine kinase, receptor, type 3	MGI:MGI:97385	0.280537	0.0359912	0.999958
translational machinery associated 7	MGI:MGI:1913417	-0.916656	0.0360404	0.999958
predicted gene 15998	MGI:MGI:3802094	1.37902	0.0361365	0.999958
glutamate receptor, ionotropic, NMDA2D (epsilon 4)	MGI:MGI:95823	-0.321025	0.0362609	0.999958
KCNQ1 overlapping transcript 1	MGI:MGI:1926855	0.758429	0.0363399	0.999958
ADAMTS-like 2	MGI:MGI:1925044	0.504243	0.0365223	0.999958
NA	NA	-1.78338	0.036583	0.999958
abhydrolase domain containing 17A	MGI:MGI:106388	-0.280263	0.0366187	0.999958
delta-like 2 homolog (Drosophila)	MGI:MGI:2146838	-0.346006	0.0366358	0.999958
TBC1 domain family, member 8	MGI:MGI:1927225	0.484926	0.0367109	0.999958
PNMA-like 2	MGI:MGI:3645856	-0.231695	0.036764	0.999958
tubulin tyrosine ligase-like family, member 13	MGI:MGI:1920845	0.557442	0.0368418	0.999958
cellular retinoic acid binding protein I	MGI:MGI:88490	-0.434883	0.0369276	0.999958
solute carrier organic anion transporter family, member 4a1	MGI:MGI:1351866	1.26584	0.0369408	0.999958
RAB11 family interacting protein 1 (class I)	MGI:MGI:1923017	0.676787	0.0369676	0.999958
tubulin, beta 4B class IVB, pseudogene 1	MGI:MGI:3642800	-0.563791	0.0370052	0.999958
RIKEN cDNA A830080D01 gene	MGI:MGI:2685992	0.291576	0.0370228	0.999958
centromere protein U	MGI:MGI:1919126	0.641348	0.0372137	0.999958
NA	NA	1.86764	0.0373294	0.999958
serologically defined colon cancer antigen 3 pseudogene	MGI:MGI:3708090	-1.18679	0.0373356	0.999958
WD repeat domain 35	MGI:MGI:1921932	-0.288234	0.0374159	0.999958
phosphatidylcholine transfer protein	MGI:MGI:107375	1.77274	0.0374456	0.999958
RIKEN cDNA 3110021A11 gene	MGI:MGI:1914539	1.08016	0.0376156	0.999958
a disintegrin-like and metallopeptidase (reprolysin type) with thrombospondin type 1 motif, 6	MGI:MGI:1347348	0.464313	0.0376505	0.999958
mitochondrial ribosomal protein L23	MGI:MGI:1196612	0.894491	0.0376801	0.999958
Ellis van Creveld syndrome 2	MGI:MGI:1915775	0.346451	0.0376844	0.999958
transmembrane protein 204	MGI:MGI:3039635	-0.541053	0.0376934	0.999958
actinin alpha 3	MGI:MGI:99678	-1.87975	0.0377003	0.999958
tumor necrosis factor receptor superfamily, member 11a, NFKB activator	MGI:MGI:1314891	-1.60089	0.03786	0.999958
copine V	MGI:MGI:2385908	-0.353173	0.0378732	0.999958
zinc finger protein 296	MGI:MGI:1926956	-0.649484	0.0378823	0.999958
NA	NA	-1.69477	0.0379958	0.999958
a disintegrin-like and metallopeptidase (reprolysin type) with thrombospondin type 1 motif, 5 (aggrecanase-2)	MGI:MGI:1346321	-0.476597	0.0380988	0.999958
zinc finger protein 426	MGI:MGI:1920248	-0.264169	0.038209	0.999958
tafazzin	MGI:MGI:109626	0.971868	0.0382222	0.999958
predicted gene 10687	MGI:MGI:3642689	1.59839	0.0382593	0.999958
NA	NA	1.01581	0.038289	0.999958
centrosomal protein 70	MGI:MGI:1915371	0.274694	0.0383713	0.999958
receptor transporter protein 4	MGI:MGI:1915025	0.362524	0.0383827	0.999958
ATPase, class I, type 8B, member 5	MGI:MGI:2444287	1.01916	0.0385152	0.999958
tRNA-yW synthesizing tRNA-yW synthesizing pseudogene	MGI:MGI:3649484	-0.649474	0.0385497	0.999958
retinol binding protein 1, cellular	MGI:MGI:97876	-0.417286	0.038883	0.999958
Rho guanine nucleotide exchange factor (GEF) 5	MGI:MGI:1858952	-0.531318	0.0390039	0.999958
GATA binding protein 2	MGI:MGI:95662	-1.07161	0.0390768	0.999958
spleen focus forming virus (SFFV) proviral integration oncogene	MGI:MGI:98282	0.292561	0.0390942	0.999958
RIMS binding protein 3	MGI:MGI:2685449	-0.261957	0.0394263	0.999958
NA	NA	0.559248	0.0394987	0.999958
Purkinje cell protein 4	MGI:MGI:97509	-1.06864	0.0398752	0.999958
family with sequence similarity 228, member A	MGI:MGI:1922105	0.822607	0.0398838	0.999958
distal-less homeobox 6, opposite strand 1	MGI:MGI:2443217	-0.23793	0.0399731	0.999958
spermatogenesis associated 2	MGI:MGI:2146885	1.58175	0.0399837	0.999958
predicted pseudogene 10320	MGI:MGI:3642323	-1.28344	0.0400365	0.999958
predicted pseudogene 5161	MGI:MGI:3648529	0.552914	0.0400896	0.999958
cartilage intermediate layer protein 2	MGI:MGI:1915959	-0.553891	0.0401472	0.999958
DNA segment, Chr 1, Pasteur Institute 1	MGI:MGI:91842	1.12243	0.0402571	0.999958
RAB29, member RAS oncogene family	MGI:MGI:2385107	0.929252	0.0406133	0.999958
biregional cell adhesion molecule-related/down-regulated by oncogenes (Cdon) binding protein	MGI:MGI:2151153	0.323731	0.0408941	0.999958
transmembrane protein 74B	MGI:MGI:1918629	-1.71166	0.0409231	0.999958
forkhead box P1	MGI:MGI:1914004	-0.206759	0.0409856	0.999958
abhydrolase domain containing 15	MGI:MGI:1914727	1.68299	0.0411134	0.999958
RIKEN cDNA 4930523C07 gene	MGI:MGI:1914897	-1.16989	0.0411394	0.999958
NA	NA	-1.49496	0.0411769	0.999958
RIKEN cDNA 2610316D01 gene	MGI:MGI:1919761	0.886139	0.0414742	0.999958
zinc finger and BTB domain containing 8b	MGI:MGI:2387181	-0.731861	0.0415343	0.999958
mitochondrial ribosomal protein L33	MGI:MGI:2137225	0.507631	0.0415623	0.999958
zinc finger, matrin type 4	MGI:MGI:2443497	-0.931904	0.0415707	0.999958
RIKEN cDNA 2310069G16 gene	MGI:MGI:1916909	0.717347	0.0416632	0.999958
HMG domain-containing protein 4-like	MGI:MGI:5011822	1.30222	0.0416793	0.999958
beta-site APP-cleaving enzyme 2	MGI:MGI:1860440	-1.70025	0.0417034	0.999958
NA	NA	-1.76085	0.0419008	0.999958
peroxisomal biogenesis factor 7	MGI:MGI:1321392	0.40553	0.0420057	0.999958
cytochrome b-c1 complex subunit 6, mitochondrial-like	MGI:MGI:3652276	0.477494	0.0420197	0.999958
solute carrier family 15, member 3	MGI:MGI:1929691	-0.361693	0.0421361	0.999958
ISL1 transcription factor, LIM/homeodomain	MGI:MGI:101791	-0.359594	0.0421714	0.999958
natural killer tumor recognition sequence	MGI:MGI:97346	0.277128	0.0423546	0.999958
low density lipoprotein receptor adaptor protein 1	MGI:MGI:2140175	0.819205	0.0423998	0.999958
enolase 3, beta muscle	MGI:MGI:95395	0.517414	0.0424559	0.999958
poliovirus receptor-related 1	MGI:MGI:1926483	-0.23124	0.04257	0.999958
ubiquitin A-52 residue ribosomal protein fusion product 1 pseudogene	MGI:MGI:3650064	1.29843	0.0427705	0.999958
G-protein coupled receptor 88	MGI:MGI:1927653	-0.30254	0.0428412	0.999958
collagen, type XXV, alpha 1	MGI:MGI:1924268	-0.400387	0.0431347	0.999958
tRNA-yW synthesizing protein 3 homolog (S. cerevisiae)	MGI:MGI:2445040	0.517113	0.0438179	0.999958
cilia and flagella associated protein 43	MGI:MGI:1289258	-0.357124	0.0442444	0.999958
2'-5' oligoadenylate synthetase-like 2	MGI:MGI:1344390	0.995644	0.044313	0.999958
prolyl 3-hydroxylase 3	MGI:MGI:1315208	0.356204	0.0444822	0.999958
predicted gene 8850	MGI:MGI:3647325	-1.52606	0.0445302	0.999958
cytidine and dCMP deaminase domain containing 1	MGI:MGI:1919141	0.318144	0.0446704	0.999958
UDP-glucose glycoprotein glucosyltransferase 1	MGI:MGI:2443162	0.280686	0.0448686	0.999958
procollagen-proline, 2-oxoglutarate 4-dioxygenase (proline 4-hydroxylase), alpha II polypeptide	MGI:MGI:894286	0.597348	0.0449325	0.999958
fatty acid binding protein 3, muscle and heart, pseudogene 1	MGI:MGI:101929	-0.938543	0.0451031	0.999958
protein kinase, DNA activated, catalytic polypeptide	MGI:MGI:104779	0.379032	0.0451919	0.999958
predicted gene, 26777	MGI:MGI:5477271	0.910145	0.0452051	0.999958
golgi autoantigen, golgin subfamily a, 1	MGI:MGI:1924149	0.242664	0.0452544	0.999958
zinc finger protein 777	MGI:MGI:1919556	1.07447	0.0452984	0.999958
IMP1 inner mitochondrial membrane peptidase-like (S. cerevisiae)	MGI:MGI:1913791	0.783123	0.0454301	0.999958
NADH dehydrogenase (ubiquinone) 1 alpha subcomplex, 3	MGI:MGI:1913341	-0.390689	0.045526	0.999958
lysophosphatidic acid receptor 6	MGI:MGI:1914418	0.46323	0.0456888	0.999958
radial spoke 3B homolog (Chlamydomonas)	MGI:MGI:3630308	-1.98484	0.045784	0.999958
ankyrin repeat and death domain containing 1B	MGI:MGI:2444730	-0.514093	0.0458248	0.999958
centrosomal protein 95	MGI:MGI:2443502	0.32837	0.0459513	0.999958
PRKC, apoptosis, WT1, regulator	MGI:MGI:2149961	-0.776398	0.0459582	0.999958
microRNA 8091	MGI:MGI:5530957	-2.22	0.0460521	0.999958
predicted gene 12709	MGI:MGI:3651946	1.21626	0.0461407	0.999958
GC-rich sequence DNA binding factor 2	MGI:MGI:2141656	0.371948	0.046207	0.999958
MAS-related GPR, member E	MGI:MGI:2441884	-0.500057	0.0462164	0.999958
origin recognition complex, subunit 3	MGI:MGI:1354944	0.231075	0.0464595	0.999958
isopentenyl-diphosphate delta isomerase	MGI:MGI:2442264	1.48689	0.0466686	0.999958
aldehyde dehydrogenase family 6, subfamily A1	MGI:MGI:1915077	0.264342	0.046782	0.999958
protease, serine 41	MGI:MGI:1918253	1.05433	0.0468192	0.999958
RIKEN cDNA C630004M23 gene	MGI:MGI:3642399	2.03949	0.0470041	0.999958
hypocretin (orexin) receptor 2	MGI:MGI:2680765	-0.823552	0.0471641	0.999958
triosephosphate isomerase 1	MGI:MGI:98797	-0.992356	0.0472232	0.999958
N(alpha)-acetyltransferase 38, NatC auxiliary subunit	MGI:MGI:1925554	-0.618331	0.0472725	0.999958
GINS complex subunit 1 (Psf1 homolog)	MGI:MGI:1916520	-0.470856	0.0473656	0.999958
adrenergic receptor, alpha 1a	MGI:MGI:104773	-0.980438	0.0473741	0.999958
RIKEN cDNA 2310009A05 gene	MGI:MGI:1913614	0.529796	0.0474758	0.999958
family with sequence similarity 195, member A	MGI:MGI:1915491	-0.677721	0.0475332	0.999958
sparc/osteonectin, cwcv and kazal-like domains proteoglycan 3	MGI:MGI:1920152	-0.34437	0.0476583	0.999958
NA	NA	-0.887783	0.0477509	0.999958
thioredoxin reductase 3	MGI:MGI:2386711	0.295213	0.047756	0.999958
RIKEN cDNA 1110065P20 gene	MGI:MGI:1916170	-0.47551	0.0477993	0.999958
ATP-binding cassette, sub-family C (CFTR/MRP), member 8	MGI:MGI:1352629	0.32153	0.0479685	0.999958
BRCA1/BRCA2-containing complex, subunit 3 pseudogene	MGI:MGI:3650482	1.63434	0.0480917	0.999958
RIKEN cDNA D330041H03 gene	MGI:MGI:3603827	0.567493	0.0480934	0.999958
tetraspanin 11	MGI:MGI:1915748	-0.447633	0.0481692	0.999958
spindle and kinetochore associated complex subunit 2-like, pseudogene	MGI:MGI:3643639	0.379325	0.0484714	0.999958
proteasome (prosome, macropain) subunit, beta type 10	MGI:MGI:1096380	-0.586584	0.0485694	0.999958
NA	NA	0.470814	0.0488597	0.999958
leucine rich repeat transmembrane neuronal 3	MGI:MGI:2389177	-0.322222	0.0488696	0.999958
leucine-rich repeats and transmembrane domains 2	MGI:MGI:2141485	-0.495958	0.0489648	0.999958
macrophage migration inhibitory factor	MGI:MGI:96982	-0.335307	0.0490378	0.999958
ribosomal protein S18 pseudogene	MGI:MGI:3649931	-1.48618	0.0492512	0.999958
olfactomedin 2	MGI:MGI:3045350	-0.25942	0.0492523	0.999958
zinc finger protein of the cerebellum 2	MGI:MGI:106679	-0.732065	0.0492539	0.999958
LIM homeobox protein 6	MGI:MGI:1306803	-0.214381	0.0493041	0.999958
distal-less homeobox 1	MGI:MGI:94901	-0.219498	0.049606	0.999958
Ras-related GTP binding D	MGI:MGI:1098604	-0.707102	0.0496146	0.999958
G protein-coupled receptor 156	MGI:MGI:2653880	0.380333	0.0496257	0.999958
NA	NA	2.01017	0.0496787	0.999958
repulsive guidance molecule family member A	MGI:MGI:2679262	-0.197066	0.0496815	0.999958
USP6 N-terminal like	MGI:MGI:2138893	0.166995	0.0498302	0.999958
cytochrome c, somatic pseudogene	MGI:MGI:3704493	-0.975133	0.0499287	0.999958
RIKEN cDNA 9830147E19 gene	MGI:MGI:3036263	0.785233	0.0499444	0.999958
NA	NA	-0.930997	0.0500672	0.999958
RNA binding motif protein 17	MGI:MGI:1924188	-0.229528	0.0500794	0.999958
predicted gene 9929	MGI:MGI:3708526	-1.48584	0.0501861	0.999958
PAP associated domain containing 7	MGI:MGI:2682295	-0.187804	0.0503101	0.999958
predicted gene 2670	MGI:MGI:3780839	1.66926	0.0505544	0.999958
kallikrein related-peptidase 8	MGI:MGI:1343327	0.947158	0.0505863	0.999958
NA	NA	-1.21486	0.0506165	0.999958
NA	NA	1.80792	0.0509533	0.999958
predicted gene 3739	MGI:MGI:3781914	-1.68021	0.0509655	0.999958
transmembrane protein 160	MGI:MGI:1916344	0.237903	0.051181	0.999958
pleiotropic regulator 1	MGI:MGI:1858197	-0.223063	0.0514484	0.999958
nucleoporin 153	MGI:MGI:2385621	0.192129	0.0515219	0.999958
excision repair cross-complementing rodent repair deficiency, complementation group 5	MGI:MGI:103582	0.233083	0.0516118	0.999958
chimerin 2	MGI:MGI:1917243	-0.249532	0.0517711	0.999958
ribosomal protein L35 pseudogene	MGI:MGI:3642381	1.15025	0.0520319	0.999958
fibroblast growth factor 10	MGI:MGI:1099809	-1.08654	0.0522032	0.999958
transmembrane protein 194	MGI:MGI:2446113	0.310547	0.0524359	0.999958
family with sequence similarity 13, member B	MGI:MGI:2447834	0.252926	0.0524834	0.999958
NA	NA	1.78097	0.0525001	0.999958
tRNA splicing endonuclease subunit 54	MGI:MGI:1923515	0.346956	0.0526033	0.999958
C-type lectin domain family 5, member a	MGI:MGI:1345151	-1.44103	0.0526235	0.999958
cystinosis, nephropathic	MGI:MGI:1932872	0.292069	0.0526779	0.999958
leucine zipper, putative tumor suppressor 2	MGI:MGI:2385095	-0.230182	0.0528549	0.999958
NA	NA	1.29431	0.0529855	0.999958
tubulin, alpha 1B pseudogene	MGI:MGI:3647798	-0.594638	0.0530309	0.999958
cytochrome c oxidase subunit VIIa 1	MGI:MGI:1316714	-2.50204	0.0530823	0.999958
hypoxia inducible factor 1, alpha subunit	MGI:MGI:106918	-0.178371	0.0531498	0.999958
predicted gene 3764	MGI:MGI:3781938	0.324984	0.0531566	0.999958
Hermansky-Pudlak syndrome 3	MGI:MGI:2153839	0.28362	0.0532186	0.999958
ubiquitin-like, containing PHD and RING finger domains 2	MGI:MGI:1923718	0.281549	0.0532641	0.999958
small nuclear ribonucleoprotein B pseudogene	MGI:MGI:3705364	1.71248	0.0532734	0.999958
zinc finger, C2HC-type containing 1C	MGI:MGI:1919600	-0.296086	0.0533513	0.999958
NA	NA	-1.20304	0.053384	0.999958
activin A receptor, type IC	MGI:MGI:2661081	0.708864	0.0533985	0.999958
cytochrome P450, family 4, subfamily f, polypeptide 15	MGI:MGI:2146921	-1.21667	0.0534314	0.999958
polo-like kinase 4	MGI:MGI:101783	-0.920159	0.0534433	0.999958
RIKEN cDNA 2900089D17 gene	MGI:MGI:1914527	1.64152	0.0534468	0.999958
transmembrane protein 173	MGI:MGI:1919762	0.304936	0.0535788	0.999958
mitotic spindle positioning	MGI:MGI:1926156	-1.16893	0.0535949	0.999958
protein tyrosine phosphatase, receptor type, M	MGI:MGI:102694	-0.25669	0.0537297	0.999958
RIKEN cDNA 4931429L15 gene	MGI:MGI:1921611	2.03873	0.0538075	0.999958
fibulin 2	MGI:MGI:95488	-0.345254	0.0538329	0.999958
adaptor protein complex AP-1, gamma 2 subunit	MGI:MGI:1328307	0.474957	0.0540432	0.999958
inositol polyphosphate-5-phosphatase D	MGI:MGI:107357	-0.436712	0.0540901	0.999958
ribosomal protein S2 pseudogene	MGI:MGI:5010156	1.48232	0.0541977	0.999958
myeloid derived growth factor	MGI:MGI:2156020	-0.314047	0.0543524	0.999958
magnesium-dependent phosphatase 1	MGI:MGI:1915131	0.268247	0.0546467	0.999958
sodium leak channel, non-selective	MGI:MGI:2444306	-0.366803	0.0547806	0.999958
exocyst complex component 6	MGI:MGI:1351611	-0.245329	0.055432	0.999958
RIKEN cDNA 0610009E02 gene	MGI:MGI:3698435	0.982877	0.0554695	0.999958
small ubiquitin-like modifier 1	MGI:MGI:1197010	0.904	0.0555671	0.999958
1-acylglycerol-3-phosphate O-acyltransferase 4 (lysophosphatidic acid acyltransferase, delta)	MGI:MGI:1915512	-0.285176	0.0556545	0.999958
NA	NA	-0.31081	0.0556981	0.999958
predicted gene 6288	MGI:MGI:3646376	1.35693	0.0557182	0.999958
seven in absentia 1B	MGI:MGI:108063	0.319566	0.0560578	0.999958
differentially expressed in FDCP 6	MGI:MGI:1346328	-0.717322	0.0560873	0.999958
transcription factor E3	MGI:MGI:98511	-0.924008	0.05616	0.999958
transcription factor 12	MGI:MGI:101877	1.6304	0.0562633	0.999958
ATP synthase, H+ transporting, mitochondrial F1 complex, delta subunit	MGI:MGI:1913293	-0.207895	0.0563828	0.999958
inositol hexaphosphate kinase 2	MGI:MGI:1923750	0.39712	0.0563931	0.999958
NA	NA	1.18395	0.0564333	0.999958
JNK1/MAPK8-associated membrane protein	MGI:MGI:1915057	0.212717	0.0565043	0.999958
NA	NA	1.45363	0.056572	0.999958
aminopeptidase-like 1	MGI:MGI:2448523	0.306243	0.0565984	0.999958
NA	NA	1.89174	0.056612	0.999958
SCAN domain-containing 1	MGI:MGI:1343132	-0.186613	0.0567329	0.999958
RIKEN cDNA 1700007J10 gene	MGI:MGI:1916570	0.77121	0.0568853	0.999958
SRY (sex determining region Y)-box 18	MGI:MGI:103559	-0.21476	0.0570882	0.999958
NADH dehydrogenase (ubiquinone) flavoprotein 1	MGI:MGI:107851	-0.220679	0.057091	0.999958
3-hydroxyisobutyryl-Coenzyme A hydrolase pseudogene	MGI:MGI:3646401	-1.69824	0.0571873	0.999958
zinc finger and BTB domain containing 7C	MGI:MGI:2443302	0.398032	0.0574851	0.999958
HAUS augmin-like complex, subunit 3	MGI:MGI:2387633	-0.376254	0.0575165	0.999958
nuclear receptor subfamily 2, group F, member 6	MGI:MGI:1352453	-0.343011	0.0575813	0.999958
peroxisomal biogenesis factor 13	MGI:MGI:1919379	-0.313608	0.0578357	0.999958
B9 protein domain 1, opposite strand	MGI:MGI:1920466	1.02923	0.0578547	0.999958
protein phosphatase 1, regulatory subunit 35	MGI:MGI:1922853	-0.414085	0.0578845	0.999958
RIKEN cDNA 6430562O15 gene	MGI:MGI:2444982	1.55904	0.0579716	0.999958
zinc finger protein 354A	MGI:MGI:103172	-0.732254	0.0579934	0.999958
RIKEN cDNA D030047H15 gene	MGI:MGI:3698136	0.964884	0.0581286	0.999958
neuronal pentraxin 1	MGI:MGI:107811	0.257983	0.0583203	0.999958
programmed cell death 10	MGI:MGI:1928396	0.362234	0.058536	0.999958
deleted in lymphocytic leukemia, 7	MGI:MGI:2447771	-0.4112	0.058707	0.999958
protein tyrosine phosphatase, receptor type, N polypeptide 2	MGI:MGI:107418	-0.215375	0.0589173	0.999958
membrane metallo-endopeptidase-like 1	MGI:MGI:1351603	-1.45876	0.059002	0.999958
carbonic anhydrase 3	MGI:MGI:88270	1.16526	0.0590568	0.999958
fidgetin-like 2	MGI:MGI:3646919	-0.995751	0.0593479	0.999958
UTP23 small subunit processome component	MGI:MGI:1925831	0.244116	0.0593684	0.999958
proline rich 5 (renal)	MGI:MGI:1924714	-0.413556	0.0593903	0.999958
leucine rich repeat and fibronectin type III domain containing 1	MGI:MGI:2136810	-0.202913	0.059404	0.999958
peripheral myelin protein 22	MGI:MGI:97631	-0.465172	0.0594637	0.999958
nucleotide binding protein-like	MGI:MGI:1924076	-0.768671	0.0594691	0.999958
calreticulin 3	MGI:MGI:1920566	1.17907	0.0594984	0.999958
Hermansky-Pudlak syndrome 5	MGI:MGI:2180307	0.280931	0.0597383	0.999958
protein tyrosine phosphatase, receptor type, R	MGI:MGI:109559	-0.452619	0.0598396	0.999958
predicted gene 11837	MGI:MGI:3702175	-0.999914	0.059924	0.999958
SH3 domain containing 21	MGI:MGI:1914188	0.995546	0.0600441	0.999958
survival motor neuron domain containing 1	MGI:MGI:1923729	-0.210813	0.0602928	0.999958
predicted gene 8292	MGI:MGI:3648460	-0.505053	0.0603634	0.999958
adenylate kinase 3	MGI:MGI:1860835	0.198994	0.0603761	0.999958
SH3-binding kinase 1	MGI:MGI:2135937	0.589408	0.0603972	0.999958
endonuclease domain containing 1	MGI:MGI:1919196	-0.363191	0.0605017	0.999958
protein tyrosine phosphatase 4a3	MGI:MGI:1277098	-0.212215	0.0606475	0.999958
RRS1 ribosome biogenesis regulator homolog pseudogene	MGI:MGI:1918058	-0.34514	0.0606646	0.999958
insulin receptor substrate 4	MGI:MGI:1338009	-0.817404	0.0607019	0.999958
dynein, axonemal, heavy chain 2	MGI:MGI:107731	0.529974	0.060707	0.999958
calcium/calmodulin-dependent protein kinase II, delta	MGI:MGI:1341265	-0.221869	0.0608098	0.999958
valyl-tRNA synthetase	MGI:MGI:90675	0.255729	0.0609788	0.999958
NA	NA	0.683457	0.0609989	0.999958
ATPase, class VI, type 11A	MGI:MGI:1354735	0.23225	0.0610878	0.999958
angio-associated migratory protein	MGI:MGI:107809	-0.194497	0.0611603	0.999958
cytochrome P450, family 27, subfamily b, polypeptide 1	MGI:MGI:1098274	1.02096	0.0614089	0.999958
predicted gene 15283	MGI:MGI:3705161	-1.7601	0.0614308	0.999958
aldo-keto reductase family 1, member C13	MGI:MGI:1351662	2.11275	0.0614725	0.999958
predicted gene 12247	MGI:MGI:3649489	-0.973659	0.061519	0.999958
coiled-coil domain containing 94 pseudogene	MGI:MGI:3644312	-1.55881	0.0615647	0.999958
aristaless related homeobox	MGI:MGI:1097716	-0.24194	0.0616385	0.999958
protease, serine 36	MGI:MGI:1924863	0.440891	0.0618886	0.999958
cyclin-dependent kinase inhibitor 1C (P57)	MGI:MGI:104564	-0.23974	0.0618988	0.999958
CUGBP, Elav-like family member 4	MGI:MGI:1932407	-0.197818	0.0622209	0.999958
distal-less homeobox 6	MGI:MGI:101927	-0.382484	0.062341	0.999958
predicted gene 14706	MGI:MGI:3646357	1.20446	0.0624762	0.999958
organic solute carrier partner 1	MGI:MGI:1916308	0.279103	0.0624899	0.999958
NA	NA	1.57973	0.0624965	0.999958
autophagy related 16-like 1 (S. cerevisiae)	MGI:MGI:1924290	0.236059	0.0625574	0.999958
protein phosphatase 1, regulatory (inhibitor) subunit 3G	MGI:MGI:1923737	1.24993	0.0627281	0.999958
NA	NA	1.57683	0.0628473	0.999958
6-pyruvoyl-tetrahydropterin synthase	MGI:MGI:1338783	0.382849	0.0630292	0.999958
RAB5B, member RAS oncogene family pseudogene	MGI:MGI:3651689	-0.370266	0.0631385	0.999958
glycerophosphodiester phosphodiesterase domain containing 3	MGI:MGI:1915866	-0.585426	0.0631581	0.999958
adaptor protein, phosphotyrosine interaction, PH domain and leucine zipper containing 2	MGI:MGI:2384914	0.309708	0.0632242	0.999958
vitronectin	MGI:MGI:98940	-0.361182	0.0632764	0.999958
protein phosphatase 4, regulatory subunit 1 pseudogene	MGI:MGI:3783123	1.01221	0.0633861	0.999958
alkB homolog 7	MGI:MGI:1913650	-0.449194	0.0634799	0.999958
small integral membrane protein 12	MGI:MGI:1933141	-0.236983	0.0635295	0.999958
NA	NA	-1.64879	0.0635557	0.999958
low density lipoprotein receptor-related protein 2	MGI:MGI:95794	-0.68767	0.0635744	0.999958
zinc finger, DBF-type containing 2	MGI:MGI:1921134	0.298394	0.0637239	0.999958
Wolfram syndrome 1 homolog (human)	MGI:MGI:1328355	0.345278	0.0638451	0.999958
proteasome (prosome, macropain) 26S subunit, non-ATPase, 9	MGI:MGI:1914401	-0.296838	0.0638997	0.999958
mutS homolog 5	MGI:MGI:1329021	0.54075	0.0639263	0.999958
prolyl 3-hydroxylase 2	MGI:MGI:2146663	1.12152	0.0639337	0.999958
anti-silencing function 1B histone chaperone	MGI:MGI:1914179	-0.387188	0.0639757	0.999958
adrenergic receptor, alpha 2c	MGI:MGI:87936	-0.392897	0.0641699	0.999958
cutA divalent cation tolerance homolog	MGI:MGI:1914925	-0.280113	0.0642247	0.999958
tumor necrosis factor receptor superfamily, member 21	MGI:MGI:2151075	1.12722	0.0642463	0.999958
predicted gene 20605	MGI:MGI:5306917	1.07857	0.0646141	0.999958
patatin-like phospholipase domain containing 3	MGI:MGI:2151796	-0.422504	0.064637	0.999958
solute carrier family 24 (sodium/potassium/calcium exchanger), member 2	MGI:MGI:1923626	-0.403287	0.0646407	0.999958
NA	NA	-1.27207	0.0647692	0.999958
RIKEN cDNA 4933439C10 gene	MGI:MGI:1921726	0.42507	0.0648348	0.999958
apolipoprotein B receptor	MGI:MGI:2176230	1.77726	0.0648669	0.999958
SAS-6 centriolar assembly protein	MGI:MGI:1920026	-0.427584	0.064919	0.999958
brain protein I3	MGI:MGI:1933174	-0.532043	0.0650138	0.999958
NA	NA	-0.485452	0.0650432	0.999958
coatomer protein complex, subunit zeta 2	MGI:MGI:1929008	-0.762969	0.0650446	0.999958
glial cell line derived neurotrophic factor family receptor alpha 2	MGI:MGI:1195462	-0.450206	0.0655381	0.999958
predicted gene 12592	MGI:MGI:3649892	0.624289	0.0655455	0.999958
death effector domain-containing DNA binding protein 2	MGI:MGI:1914629	-0.316889	0.0656214	0.999958
carbonic anhydrase 14	MGI:MGI:1344341	0.611622	0.0656791	0.999958
nudix (nucleoside diphosphate linked moiety X)-type motif 15	MGI:MGI:2443366	-1.47191	0.0657024	0.999958
regulator of G-protein signalling 10	MGI:MGI:1915115	-0.493522	0.0657521	0.999958
myotubularin related protein 11	MGI:MGI:2652817	0.53456	0.0657565	0.999958
elongator acetyltransferase complex subunit 6	MGI:MGI:1919349	-0.371061	0.0658784	0.999958
RIKEN cDNA 0610040B10 gene	MGI:MGI:1914922	-1.42523	0.0661278	0.999958
lipid droplet associated hydrolase	MGI:MGI:1916082	-0.217747	0.0662006	0.999958
expressed sequence AI854517	MGI:MGI:2142071	0.249747	0.0662113	0.999958
TATA element modulatory factor 1	MGI:MGI:2684999	0.899154	0.0663235	0.999958
RAS-related C3 botulinum substrate 3	MGI:MGI:2180784	-0.251723	0.0663747	0.999958
NA	NA	2.04908	0.0664459	0.999958
inositol polyphosphate 5-phosphatase K	MGI:MGI:1194899	0.213477	0.066459	0.999958
transcription elongation factor B (SIII), polypeptide 1	MGI:MGI:1915173	-0.390667	0.0665344	0.999958
YES proto-oncogene 1, Src family tyrosine kinase	MGI:MGI:99147	0.31989	0.0665805	0.999958
retinoid X receptor beta	MGI:MGI:98215	-0.407858	0.066606	0.999958
THO complex 2	MGI:MGI:2442413	-0.22832	0.066722	0.999958
predicted gene 10094	MGI:MGI:3704317	-0.442702	0.0669118	0.999958
Sp7 transcription factor 7	MGI:MGI:2153568	-0.312479	0.0670182	0.999958
predicted gene 4890	MGI:MGI:3779445	1.50552	0.0672503	0.999958
NA	NA	1.66897	0.0672945	0.999958
mitochondrial ribosomal protein L27 pseudogene	MGI:MGI:3647929	-0.965533	0.0672985	0.999958
yippee-like 4 (Drosophila)	MGI:MGI:3605071	-0.206946	0.0674132	0.999958
ornithine decarboxylase, structural 1 pseudogene	MGI:MGI:3645261	0.956053	0.0676208	0.999958
predicted gene 16364	MGI:MGI:3840142	1.54292	0.0676901	0.999958
solute carrier family 16 (monocarboxylic acid transporters), member 11	MGI:MGI:2663709	-0.942789	0.0679535	0.999958
programmed cell death 5	MGI:MGI:1913538	-0.505887	0.068034	0.999958
milk fat globule-EGF factor 8 protein	MGI:MGI:102768	-0.171575	0.0681593	0.999958
heterogeneous nuclear ribonucleoprotein A3 pseudogene	MGI:MGI:3643578	-1.55355	0.0686079	0.999958
RIKEN cDNA 2600014E21 gene	MGI:MGI:1919384	0.383529	0.0686862	0.999958
sosondowah ankyrin repeat domain family member A	MGI:MGI:2687280	-0.22914	0.0687993	0.999958
protein-O-mannose kinase	MGI:MGI:1921903	-0.301661	0.0690436	0.999958
O-6-methylguanine-DNA methyltransferase	MGI:MGI:96977	1.20434	0.0690446	0.999958
TNF receptor-associated factor 2	MGI:MGI:101835	-0.177442	0.0690682	0.999958
WD repeat domain 18	MGI:MGI:2158400	0.270185	0.0690868	0.999958
methyltransferase like 15	MGI:MGI:1924144	0.573768	0.0691185	0.999958
predicted gene 10558	MGI:MGI:3642906	1.34013	0.0691376	0.999958
RIKEN cDNA 5530601H04 gene	MGI:MGI:1918695	0.498664	0.0692165	0.999958
SV2 related protein	MGI:MGI:1915916	0.303531	0.069254	0.999958
heat shock protein, alpha-crystallin-related, B6	MGI:MGI:2685325	-0.512439	0.0694046	0.999958
phospholipase C, beta 2	MGI:MGI:107465	0.90144	0.0694063	0.999958
zinc finger, GATA-like protein 1	MGI:MGI:3696042	0.247771	0.0694556	0.999958
eukaryotic translation initiation factor 1, pseudogene 1	MGI:MGI:3642383	-1.37535	0.0695514	0.999958
solute carrier family 25, member 30	MGI:MGI:1914804	-0.497557	0.069629	0.999958
RNA binding motif protein 39 pseudogene	MGI:MGI:3648634	0.769913	0.0696732	0.999958
RIKEN cDNA 4933408B17 gene	MGI:MGI:3045347	0.806442	0.0696845	0.999958
NA	NA	-0.717608	0.0696868	0.999958
tRNA-yW synthesizing protein 5	MGI:MGI:1915986	0.648085	0.069819	0.999958
predicted gene 7694	MGI:MGI:3649135	0.358583	0.0699659	0.999958
NA	NA	1.21276	0.0700486	0.999958
NA	NA	1.38685	0.0700965	0.999958
leucine zipper and CTNNBIP1 domain containing	MGI:MGI:1916401	-0.211069	0.0702036	0.999958
eukaryotic translation initiation factor 4E binding protein 2	MGI:MGI:109198	-0.210056	0.0702111	0.999958
von Willebrand factor A domain containing 3A	MGI:MGI:3041229	0.401788	0.070312	0.999958
NA	NA	0.428986	0.0704018	0.999958
mediator complex subunit 9, opposite strand	MGI:MGI:1916628	1.56838	0.0706548	0.999958
proline rich 18	MGI:MGI:2443403	-0.218448	0.0707055	0.999958
POU domain, class 6, transcription factor 2	MGI:MGI:2443631	-0.659128	0.0708462	0.999958
NA	NA	-0.320539	0.070933	0.999958
ribosomal protein S15A, pseudogene 7	MGI:MGI:3650538	-0.820963	0.0709462	0.999958
glycogenin	MGI:MGI:1351614	-0.309128	0.0710952	0.999958
guanine nucleotide binding protein (G protein), gamma 12	MGI:MGI:1336171	-0.254287	0.0711135	0.999958
ubiquitin carboxyl-terminal esterase L4	MGI:MGI:1890440	-0.333529	0.0711158	0.999958
deoxyribonuclease I	MGI:MGI:103157	0.330185	0.0713448	0.999958
shisa family member 2	MGI:MGI:2444716	1.44342	0.0713737	0.999958
tripartite motif-containing 46	MGI:MGI:2673000	-0.623029	0.0714546	0.999958
NA	NA	1.17862	0.071538	0.999958
NA	NA	-1.29782	0.0715785	0.999958
RIKEN cDNA 1110020A21 gene	MGI:MGI:1915781	0.922713	0.0716751	0.999958
fibronectin type 3 and ankyrin repeat domains 1	MGI:MGI:1914180	-0.803185	0.0717181	0.999958
syntaxin 2	MGI:MGI:108059	-0.366172	0.0717378	0.999958
pleckstrin homology domain containing, family G (with RhoGef domain) member 4	MGI:MGI:2142544	0.378359	0.0719706	0.999958
NA	NA	1.26549	0.0720047	0.999958
NA	NA	-1.21639	0.0721068	0.999958
tripartite motif-containing 3	MGI:MGI:1860040	1.48086	0.0721748	0.999958
NA	NA	1.48197	0.0722964	0.999958
rod outer segment membrane protein 1	MGI:MGI:97998	-0.356248	0.0723351	0.999958
Mnd1 retrotransposed pseudogene	MGI:MGI:3782005	-1.18042	0.0724426	0.999958
expressed sequence AU041133	MGI:MGI:2143755	1.04427	0.0724483	0.999958
membrane bound O-acyltransferase domain containing 2	MGI:MGI:1914466	0.242363	0.0726716	0.999958
PNMA-like 1	MGI:MGI:1918941	-0.254756	0.0726819	0.999958
TCF3 (E2A) fusion partner	MGI:MGI:1916964	0.492307	0.0729226	0.999958
predicted gene 13889	MGI:MGI:3652053	-0.306123	0.0729501	0.999958
phosphoglycerate mutase 1, pseudogene 2	MGI:MGI:3645709	1.39264	0.0729767	0.999958
PIH1 domain containing 2	MGI:MGI:1919864	1.05693	0.0731585	0.999958
delta/notch-like EGF repeat containing	MGI:MGI:2152889	-0.186186	0.0732958	0.999958
notum pectinacetylesterase homolog (Drosophila)	MGI:MGI:1924833	-1.66303	0.073296	0.999958
protocadherin 1	MGI:MGI:104692	-0.227377	0.0734544	0.999958
eukaryotic translation initiation factor 4A2	MGI:MGI:106906	0.181126	0.073479	0.999958
T-box 3	MGI:MGI:98495	0.759041	0.0735169	0.999958
prospero homeobox 1, opposite strand	MGI:MGI:4937200	-1.18376	0.0735638	0.999958
lysine rich nucleolar protein 1	MGI:MGI:1913606	0.199576	0.0735748	0.999958
paternally expressed 10	MGI:MGI:2157785	-0.34286	0.0737153	0.999958
spermatogenesis associated 20	MGI:MGI:2183449	-0.645217	0.0737627	0.999958
IMP1 inner mitochondrial membrane peptidase-like pseudogene	MGI:MGI:3645325	0.4351	0.0737733	0.999958
phosphate cytidylyltransferase 2, ethanolamine	MGI:MGI:1915921	0.231932	0.0738806	0.999958
repulsive guidance molecule family member B	MGI:MGI:1916049	-0.173224	0.0740662	0.999958
ATPase, Ca++ transporting, ubiquitous	MGI:MGI:1194503	-0.685794	0.0741184	0.999958
adaptor-related protein complex 3, sigma 1 subunit	MGI:MGI:1337062	-0.391949	0.0742837	0.999958
glycosyltransferase 8 domain containing 1	MGI:MGI:1923735	0.220729	0.0743654	0.999958
predicted gene, 16754	MGI:MGI:4439678	1.48441	0.0744632	0.999958
cytochrome c oxidase subunit VIIc	MGI:MGI:103226	0.726135	0.0744671	0.999958
intraflagellar transport 57	MGI:MGI:1921166	-0.300325	0.0745341	0.999958
predicted gene 4246	MGI:MGI:3782423	-0.777488	0.0746749	0.999958
Pbx/knotted 1 homeobox	MGI:MGI:1201409	-0.226567	0.0746818	0.999958
ataxin 7	MGI:MGI:2179277	0.242719	0.0748541	0.999958
SHANK-associated RH domain interacting protein	MGI:MGI:1913331	-0.20824	0.0749234	0.999958
regulator of calcineurin 1	MGI:MGI:1890564	-0.202836	0.0749347	0.999958
CD2-associated protein	MGI:MGI:1330281	0.278787	0.0750542	0.999958
NA	NA	-0.867845	0.0751086	0.999958
fucosyltransferase 8	MGI:MGI:1858901	-0.228606	0.0751153	0.999958
predicted gene 17029	MGI:MGI:4937856	1.30821	0.0751268	0.999958
guanine nucleotide binding protein, alpha z subunit	MGI:MGI:95780	-0.222044	0.0753833	0.999958
zinc finger homeobox 2	MGI:MGI:2686934	-0.38472	0.0754302	0.999958
G protein-coupled receptor 165	MGI:MGI:1923456	-0.491804	0.0755687	0.999958
chemokine (C-X-C motif) receptor 5	MGI:MGI:103567	-1.26967	0.0756239	0.999958
malonyl-CoA decarboxylase	MGI:MGI:1928485	-0.356395	0.0756679	0.999958
leucine-rich repeat LGI family, member 2	MGI:MGI:2180196	-0.350651	0.0756782	0.999958
phytanoyl-CoA dioxygenase domain containing 1	MGI:MGI:3612860	0.674167	0.0757058	0.999958
mesenchyme homeobox 1	MGI:MGI:103220	1.63395	0.07579	0.999958
uridine-cytidine kinase 1-like 1, opposite strand	MGI:MGI:3801877	1.5666	0.0758641	0.999958
expressed sequence AI606473	MGI:MGI:2139767	-0.877083	0.075914	0.999958
eukaryotic translation initiation factor 2, subunit 3, structural gene Y-linked	MGI:MGI:1349430	0.242094	0.0759737	0.999958
predicted gene 5089	MGI:MGI:3644731	1.25398	0.076088	0.999958
Rab9 effector protein with kelch motifs	MGI:MGI:2139530	0.308083	0.0760982	0.999958
additional sex combs like 2 (Drosophila)	MGI:MGI:1922552	0.243673	0.0762045	0.999958
intermediate filament family orphan 2	MGI:MGI:2140675	-0.24968	0.0762389	0.999958
PR domain containing 15	MGI:MGI:1930121	0.228343	0.076301	0.999958
pseudouridylate synthase 7-like	MGI:MGI:1926145	0.443878	0.0763086	0.999958
transgelin 3	MGI:MGI:1926784	-0.862494	0.0763553	0.999958
ankyrin repeat domain 33B	MGI:MGI:1917904	1.46474	0.0764417	0.999958
lactamase, beta 2	MGI:MGI:2442551	0.65781	0.0764806	0.999958
ubiquitin-conjugating enzyme E2F (putative) pseudogene	MGI:MGI:3646221	-0.850778	0.0767135	0.999958
vimentin-type intermediate filament associated coiled-coil protein	MGI:MGI:2146912	1.50945	0.0767572	0.999958
trimethylguanosine synthase 1	MGI:MGI:2151797	-0.888782	0.0767876	0.999958
RAB27B, member RAS oncogene family	MGI:MGI:1931295	-0.630009	0.0767886	0.999958
nitrilase 1	MGI:MGI:1350916	0.21808	0.0767997	0.999958
somatostatin receptor 1	MGI:MGI:98327	0.204067	0.0768305	0.999958
EF-hand calcium binding domain 11	MGI:MGI:1926017	-0.80946	0.0769146	0.999958
nuclear receptor binding factor 2	MGI:MGI:1354950	0.452761	0.0772007	0.999958
transmembrane protein 214	MGI:MGI:1916046	-1.60874	0.0777639	0.999958
KN motif and ankyrin repeat domains 2	MGI:MGI:2384568	0.297873	0.0777756	0.999958
carbonic anhydrase 13	MGI:MGI:1931322	-1.71347	0.0778283	0.999958
CAP-GLY domain containing linker protein 3	MGI:MGI:1923936	-0.204342	0.0778999	0.999958
Tax1 (human T cell leukemia virus type I) binding protein 3	MGI:MGI:1923531	0.303658	0.0779153	0.999958
Mir17 host gene (non-protein coding)	MGI:MGI:1923207	0.344512	0.0781185	0.999958
G protein-coupled receptor 75	MGI:MGI:2441843	0.331121	0.0781207	0.999958
hypermethylated in cancer 1	MGI:MGI:1338010	-0.463134	0.0782653	0.999958
CXXC finger 4	MGI:MGI:2442112	-0.23283	0.0782697	0.999958
Fcf1 pseudogene	MGI:MGI:3651633	0.595061	0.0784126	0.999958
RIKEN cDNA 4933439K11 gene	MGI:MGI:1918569	-1.10638	0.0784513	0.999958
NA	NA	-0.430445	0.0787081	0.999958
tumor protein D52-like 1	MGI:MGI:1298386	0.218383	0.0788109	0.999958
EGF domain-specific O-linked N-acetylglucosamine (GlcNAc) transferase	MGI:MGI:2141669	-0.292119	0.0788573	0.999958
zinc finger protein 62	MGI:MGI:99662	-0.206625	0.0790154	0.999958
PRELI domain containing 1 pseudogene	MGI:MGI:3652006	1.17095	0.0790355	0.999958
PDZ and pleckstrin homology domains 1	MGI:MGI:1916489	-0.919738	0.0793968	0.999958
endomucin	MGI:MGI:1891716	0.742166	0.0795576	0.999958
transmembrane protein 150B	MGI:MGI:2679718	-0.216743	0.0796227	0.999958
deoxyhypusine synthase	MGI:MGI:2683592	0.280129	0.0796331	0.999958
NA	NA	0.814654	0.0796558	0.999958
zinc finger protein 629	MGI:MGI:2444524	0.346727	0.0797294	0.999958
ADAMTS-like 3	MGI:MGI:3028499	0.385272	0.0798077	0.999958
predicted gene 12389	MGI:MGI:3650084	-0.633506	0.0798261	0.999958
protein tyrosine phosphatase, mitochondrial 1	MGI:MGI:1913711	0.362971	0.0798517	0.999958
transmembrane channel-like gene family 3	MGI:MGI:2669033	0.619408	0.0799286	0.999958
lamin tail domain containing 2	MGI:MGI:1919250	0.804221	0.0799954	0.999958
hydroxysteroid 11-beta dehydrogenase 2	MGI:MGI:104720	-1.31182	0.0803829	0.999958
NA	NA	0.983514	0.0803877	0.999958
solute carrier family 12, member 4	MGI:MGI:1309465	-0.269755	0.0804625	0.999958
actin, beta pseudogene	MGI:MGI:3647391	-1.32455	0.0805951	0.999958
matrix-remodelling associated 7	MGI:MGI:1914872	-0.550855	0.080875	0.999958
transmembrane 9 superfamily protein member 4	MGI:MGI:2139220	0.441166	0.0808954	0.999958
fibroblast growth factor 7	MGI:MGI:95521	-0.954917	0.08103	0.999958
histone cluster 1, H2be	MGI:MGI:2448380	1.02283	0.0810797	0.999958
adrenergic receptor, alpha 1b	MGI:MGI:104774	-0.691035	0.0815241	0.999958
radical S-adenosyl methionine domain containing 1	MGI:MGI:3039628	1.60922	0.0815291	0.999958
neurensin 2	MGI:MGI:2684969	-0.448221	0.0816956	0.999958
serine/arginine repetitive matrix 3	MGI:MGI:1920309	0.180318	0.0818302	0.999958
coiled-coil domain containing 167	MGI:MGI:1915847	0.337735	0.0820047	0.999958
kelch-like 17	MGI:MGI:2678948	0.295164	0.0823132	0.999958
RAS-like, family 10, member B	MGI:MGI:2685575	-0.204888	0.0823178	0.999958
NHS-like 2	MGI:MGI:3645090	-0.343901	0.082359	0.999958
solute carrier family 25, member 53	MGI:MGI:1914312	-0.46079	0.0823783	0.999958
ATP-binding cassette, sub-family A (ABC1), member 8a	MGI:MGI:2386846	0.379291	0.082473	0.999958
dynein, axonemal, heavy chain 17	MGI:MGI:1917176	0.571835	0.0825961	0.999958
NA	NA	-0.76928	0.0826204	0.999958
nucleotide-binding oligomerization domain containing 2	MGI:MGI:2429397	-1.23251	0.082726	0.999958
iduronidase, alpha-L-	MGI:MGI:96418	0.426107	0.0827613	0.999958
WD repeat domain 74	MGI:MGI:2147427	0.213448	0.0828156	0.999958
peroxisome proliferative activated receptor, gamma, coactivator 1 alpha	MGI:MGI:1342774	-0.297657	0.0828779	0.999958
centrosomal protein 85-like	MGI:MGI:3642684	0.256172	0.0829093	0.999958
chromodomain helicase DNA binding protein 1-like	MGI:MGI:1915308	0.461042	0.0829971	0.999958
solute carrier family 6 (neurotransmitter transporter, GABA), member 1	MGI:MGI:95627	-0.289299	0.0830729	0.999958
WSC domain containing 1	MGI:MGI:2448493	-0.306418	0.083142	0.999958
D site albumin promoter binding protein	MGI:MGI:94866	-0.499501	0.0833526	0.999958
kinesin family member 17	MGI:MGI:1098229	-0.873875	0.0834243	0.999958
DAZ associated protein 2	MGI:MGI:1344344	-0.174939	0.0835933	0.999958
UDP-GlcNAc:betaGal beta-1,3-N-acetylglucosaminyltransferase-like 1	MGI:MGI:2441705	0.329799	0.0837728	0.999958
synaptotagmin XII	MGI:MGI:2159601	-0.336401	0.0837808	0.999958
NA	NA	1.12468	0.0839196	0.999958
leucine rich repeat and fibronectin type III, extracellular 1	MGI:MGI:2442479	-0.334791	0.0839318	0.999958
radial spoke head 4 homolog A (Chlamydomonas)	MGI:MGI:3027894	-0.512679	0.0839487	0.999958
transmembrane protein 116	MGI:MGI:1924712	-0.692493	0.084005	0.999958
predicted gene 13375	MGI:MGI:3649913	-0.316292	0.0840283	0.999958
formin homology 2 domain containing 1	MGI:MGI:2679008	0.333767	0.0841123	0.999958
hydroxypyruvate isomerase (putative)	MGI:MGI:1915430	0.391818	0.084134	0.999958
pleckstrin homology domain containing, family A (phosphoinositide binding specific) member 8	MGI:MGI:2681164	0.190506	0.0842202	0.999958
NA	NA	1.71988	0.0843191	0.999958
glyceraldehyde-3-phosphate dehydrogenase pseudogene	MGI:MGI:3647737	1.56645	0.0843282	0.999958
shroom family member 1	MGI:MGI:1919024	-0.209391	0.0844352	0.999958
integrin alpha 8	MGI:MGI:109442	0.630934	0.0844804	0.999958
transmembrane protein 79	MGI:MGI:1919163	0.475168	0.0844868	0.999958
SprT-like N-terminal domain	MGI:MGI:2685351	0.431464	0.0845234	0.999958
CD59a antigen	MGI:MGI:109177	-1.43964	0.0845611	0.999958
GS homeobox 2	MGI:MGI:95843	-0.469321	0.0846134	0.999958
alkB homolog 2, alpha-ketoglutarate-dependent dioxygenase	MGI:MGI:2141032	0.714098	0.084645	0.999958
predicted gene 4322	MGI:MGI:3782503	1.74291	0.084701	0.999958
discs, large (Drosophila) homolog-associated protein 3	MGI:MGI:3039563	-0.20058	0.0847151	0.999958
leucine rich repeat containing 39	MGI:MGI:1924557	1.10737	0.0848494	0.999958
SUN domain containing ossification factor	MGI:MGI:2138346	-0.181217	0.0848812	0.999958
calcium channel, voltage-dependent, alpha 1I subunit	MGI:MGI:2178051	-0.316832	0.0849909	0.999958
phospholipase A2, group IVA (cytosolic, calcium-dependent)	MGI:MGI:1195256	1.47981	0.0851025	0.999958
ubiquitin related modifier 1	MGI:MGI:1915455	-0.286847	0.0851346	0.999958
tRNA splicing endonuclease subunit 2	MGI:MGI:2141599	-0.395043	0.0851705	0.999958
PQ loop repeat containing 1	MGI:MGI:1914193	-0.240668	0.0851716	0.999958
predicted gene, 26871	MGI:MGI:5477365	0.619619	0.0855415	0.999958
nei like 2 (E. coli)	MGI:MGI:2686058	0.961337	0.0855625	0.999958
tripartite motif-containing 35	MGI:MGI:1914104	-0.247625	0.0856931	0.999958
ribosomal protein L19	MGI:MGI:98020	-0.601931	0.0857819	0.999958
RIKEN cDNA 1700020A23 gene	MGI:MGI:1922906	1.47674	0.0858237	0.999958
ATPase, class V, type 10A	MGI:MGI:1330809	0.373876	0.085925	0.999958
calcium channel, voltage-dependent, beta 2 subunit	MGI:MGI:894644	-0.350818	0.0861424	0.999958
cyclin-dependent kinase 5, regulatory subunit 2 (p39)	MGI:MGI:1330828	-0.266676	0.0862491	0.999958
Rap guanine nucleotide exchange factor (GEF) 3	MGI:MGI:2441741	-0.532003	0.086253	0.999958
succinate-Coenzyme A ligase, GDP-forming, beta subunit pseudogene	MGI:MGI:3642430	0.798411	0.08627	0.999958
NA	NA	0.921617	0.0862769	0.999958
heterogeneous nuclear ribonucleoprotein A1 pseudogene	MGI:MGI:3704348	0.202557	0.0863994	0.999958
hairy and enhancer of split 5 (Drosophila)	MGI:MGI:104876	-0.359017	0.0864534	0.999958
adrenergic receptor kinase, beta 2	MGI:MGI:87941	0.294478	0.0865181	0.999958
fragile histidine triad gene	MGI:MGI:1277947	1.02726	0.0865413	0.999958
chemokine (C-C motif) ligand 17	MGI:MGI:1329039	-1.41853	0.0866175	0.999958
transmembrane protein with EGF-like and two follistatin-like domains 1	MGI:MGI:1926810	-0.328532	0.086712	0.999958
transformation related protein 63	MGI:MGI:1330810	0.256959	0.0867185	0.999958
RIKEN cDNA A730046J19 gene	MGI:MGI:2442684	-1.29621	0.0868828	0.999958
ubiquitin associated domain containing 2	MGI:MGI:1916139	-0.203721	0.0869251	0.999958
electron transferring flavoprotein, dehydrogenase	MGI:MGI:106100	0.228113	0.0869739	0.999958
translation machinery associated 16	MGI:MGI:1913532	-0.933913	0.0870076	0.999958
AF4/FMR2 family, member 2	MGI:MGI:1202294	-0.194564	0.0872217	0.999958
integrator complex subunit 2	MGI:MGI:1917672	0.230176	0.0875368	0.999958
piggyBac transposable element derived 5	MGI:MGI:2429955	-0.259372	0.0875459	0.999958
NA	NA	1.2021	0.0875538	0.999958
sorting nexin 9	MGI:MGI:1913866	0.203955	0.0875998	0.999958
NA	NA	0.575791	0.0877104	0.999958
sideroflexin 5	MGI:MGI:2137681	0.226243	0.0878038	0.999958
echinoderm microtubule associated protein like 5	MGI:MGI:2442513	0.245237	0.0878106	0.999958
TGF-beta activated kinase 1/MAP3K7 binding protein 3	MGI:MGI:1913974	-0.435638	0.0878304	0.999958
dihydrolipoamide S-acetyltransferase (E2 component of pyruvate dehydrogenase complex)	MGI:MGI:2385311	-0.203603	0.0878601	0.999958
ATPase, class V, type 10B	MGI:MGI:2442688	-0.933344	0.087963	0.999958
lectin, mannose-binding 2-like	MGI:MGI:2443010	0.206945	0.0880008	0.999958
NA	NA	1.45472	0.0880976	0.999958
solute carrier organic anion transporter family, member 3a1	MGI:MGI:1351867	-0.680707	0.0881347	0.999958
proline, glutamic acid and leucine rich protein 1	MGI:MGI:1922523	-0.175936	0.0881647	0.999958
predicted gene, 16712	MGI:MGI:4439636	1.04725	0.0882345	0.999958
RIKEN cDNA 1110012L19 gene	MGI:MGI:1915868	0.427439	0.088289	0.999958
predicted gene 4799	MGI:MGI:3648850	-0.381818	0.0883256	0.999958
plasmacytoma variant translocation 1	MGI:MGI:97824	0.756652	0.0883359	0.999958
integrin, beta-like 1	MGI:MGI:2443439	-0.433771	0.0884166	0.999958
NA	NA	0.999183	0.088498	0.999958
predicted gene 7153	MGI:MGI:3644674	1.22027	0.0885277	0.999958
IQ motif containing K	MGI:MGI:3612188	1.21529	0.0885829	0.999958
NA	NA	1.34294	0.0885842	0.999958
PAN2 poly(A) specific ribonuclease subunit	MGI:MGI:1918984	0.250648	0.0886725	0.999958
eukaryotic translation initiation factor 4B pseudogene	MGI:MGI:3801794	0.957936	0.0887549	0.999958
cytochrome b5 reductase 1	MGI:MGI:1919267	0.319745	0.0888411	0.999958
nemo like kinase	MGI:MGI:1201387	-0.188969	0.0888504	0.999958
RIKEN cDNA 9330136K24 gene	MGI:MGI:2442883	0.895121	0.0888853	0.999958
gem (nuclear organelle) associated protein 6	MGI:MGI:1914492	-0.513019	0.0888886	0.999958
solute carrier family 8 (sodium/calcium exchanger), member 3	MGI:MGI:107976	-0.722029	0.0890458	0.999958
small Cajal body-specific RNA 2	MGI:MGI:3819484	-0.232388	0.0890751	0.999958
solute carrier family 4, sodium bicarbonate cotransporter-like, member 10	MGI:MGI:2150150	0.695337	0.0890916	0.999958
adaptor-related protein complex 3, sigma 1 subunit, pseudogene 1	MGI:MGI:1929216	-0.456308	0.0892874	0.999958
RIKEN cDNA 1700123M08 gene	MGI:MGI:1923915	-1.08146	0.0894976	0.999958
poly(rC) binding protein 2 pseudogene	MGI:MGI:3649200	-0.247438	0.0896655	0.999958
interleukin 17 receptor B	MGI:MGI:1355292	0.891907	0.0899217	0.999958
glutathione S-transferase, C-terminal domain containing	MGI:MGI:1914803	0.219951	0.0899371	0.999958
coiled-coil domain containing 173	MGI:MGI:1923100	0.670514	0.0900028	0.999958
protocadherin beta 12	MGI:MGI:2136747	-1.96166	0.0900437	0.999958
zinc finger protein 493	MGI:MGI:1920208	-0.298338	0.090089	0.999958
cytochrome c oxidase subunit VIIa 2	MGI:MGI:1316715	-0.400815	0.0901348	0.999958
leucine-rich repeats and calponin homology (CH) domain containing 3	MGI:MGI:1917394	0.194803	0.0903064	0.999958
LIM domain only 7	MGI:MGI:1353586	0.280161	0.0903296	0.999958
hydroxysteroid dehydrogenase like 2	MGI:MGI:1919729	-0.26668	0.0903359	0.999958
pleckstrin	MGI:MGI:1860485	0.427239	0.090352	0.999958
GTP binding protein 6 (putative)	MGI:MGI:1306825	0.348399	0.0903545	0.999958
RNA imprinted and accumulated in nucleus	MGI:MGI:1922995	0.897193	0.0906351	0.999958
ribosomal protein L36A	MGI:MGI:1201789	-0.47682	0.0906452	0.999958
replication initiator 1	MGI:MGI:1889817	-0.232205	0.090729	0.999958
TNF receptor-associated factor 5	MGI:MGI:107548	0.176059	0.0908572	0.999958
microsomal glutathione S-transferase 1	MGI:MGI:1913850	0.542325	0.0908614	0.999958
interphotoreceptor matrix proteoglycan 2	MGI:MGI:3044955	0.712961	0.0909173	0.999958
cilia and flagella associated protein 45	MGI:MGI:1919120	-1.22748	0.0910576	0.999958
Fanconi anemia, complementation group I	MGI:MGI:2384790	0.36369	0.0911202	0.999958
NA	NA	0.989362	0.0913813	0.999958
DEAD (Asp-Glu-Ala-Asp) box polypeptide 58	MGI:MGI:2442858	-0.725362	0.0914936	0.999958
Kruppel-like factor 5	MGI:MGI:1338056	-0.496114	0.0915662	0.999958
proviral integration site 1	MGI:MGI:97584	-0.283743	0.0915731	0.999958
early B cell factor 1	MGI:MGI:95275	-0.246741	0.0916341	0.999958
ceramide synthase 4	MGI:MGI:1914510	0.218924	0.0917497	0.999958
LIM domain only 2	MGI:MGI:102811	0.288416	0.0917658	0.999958
cDNA sequence BC002059	MGI:MGI:2384864	-0.948824	0.0918299	0.999958
NA	NA	0.182125	0.0918378	0.999958
U7 snRNP-specific Sm-like protein LSM11	MGI:MGI:1919540	-0.23186	0.0918772	0.999958
wingless-type MMTV integration site family, member 8B	MGI:MGI:109485	0.832712	0.0918868	0.999958
erb-b2 receptor tyrosine kinase 2	MGI:MGI:95410	0.301965	0.0919753	0.999958
lymphocyte antigen 6 complex, locus C1	MGI:MGI:96882	0.958862	0.0921128	0.999958
predicted gene 16365	MGI:MGI:3840143	0.743911	0.092234	0.999958
zinc finger SCAN domains 29	MGI:MGI:2139317	1.49777	0.092301	0.999958
vasorin	MGI:MGI:2177651	-0.22581	0.0923125	0.999958
NA	NA	0.617358	0.0923489	0.999958
predicted gene 3252	MGI:MGI:3781430	1.20619	0.0923557	0.999958
NA	NA	1.19535	0.0924325	0.999958
tectorin alpha	MGI:MGI:109575	0.973005	0.0924449	0.999958
family with sequence similarity 124, member A	MGI:MGI:3645930	-0.219402	0.0924896	0.999958
dual specificity phosphatase 27 (putative)	MGI:MGI:2685055	0.989838	0.0925428	0.999958
Gem-interacting protein	MGI:MGI:1926066	0.226969	0.0925655	0.999958
thymosin beta 15b1	MGI:MGI:3843059	1.6459	0.0926735	0.999958
solute carrier family 17 (sodium-dependent inorganic phosphate cotransporter), member 7	MGI:MGI:1920211	1.16467	0.092784	0.999958
archain 1 pseudogene	MGI:MGI:3647539	-0.667053	0.0928254	0.999958
cingulin	MGI:MGI:1927237	0.400867	0.0929801	0.999958
secretory carrier membrane protein 5	MGI:MGI:1928948	-0.315343	0.0931302	0.999958
mitochondrial ribosomal protein L40 pseudogene	MGI:MGI:4360990	1.57484	0.0931546	0.999958
necdin	MGI:MGI:97290	-0.198033	0.093195	0.999958
proteasome subunit beta type-1-like	MGI:MGI:3648315	-1.55461	0.0931996	0.999958
RIKEN cDNA A730035I17 gene	MGI:MGI:3696858	0.682851	0.0932078	0.999958
RIKEN cDNA A330009N23 gene	MGI:MGI:2443491	-0.917077	0.0932091	0.999958
tumor necrosis factor receptor superfamily, member 13b	MGI:MGI:1889411	-0.89666	0.0932412	0.999958
TDP-glucose 4,6-dehydratase	MGI:MGI:1923605	-0.40164	0.0935088	0.999958
peroxisome proliferative activated receptor, gamma, coactivator 1 beta	MGI:MGI:2444934	-0.86464	0.0936587	0.999958
coiled-coil-helix-coiled-coil-helix domain containing 5	MGI:MGI:1913420	0.377291	0.0936942	0.999958
KISS1 receptor	MGI:MGI:2148793	-0.484755	0.0937103	0.999958
WD repeat domain 83 opposite strand	MGI:MGI:3041257	0.633823	0.0939595	0.999958
coiled-coil domain containing 184	MGI:MGI:2146066	-0.278893	0.0939742	0.999958
zinc finger protein 260	MGI:MGI:1347071	0.233681	0.0941185	0.999958
leucine zipper-EF-hand containing transmembrane protein 2	MGI:MGI:2444979	-0.399271	0.094376	0.999958
family with sequence similarity 150, member B	MGI:MGI:3697448	1.41056	0.0945014	0.999958
phosphatidylinositol 3-kinase, catalytic, beta polypeptide	MGI:MGI:1922019	0.196518	0.0946242	0.999958
membrane-associated ring finger (C3HC4) 11	MGI:MGI:3608327	0.612596	0.0946714	0.999958
coiled-coil domain containing 80	MGI:MGI:1915146	0.284222	0.094688	0.999958
NADH dehydrogenase (ubiquinone) 1, alpha/beta subcomplex, 1 pseudogene	MGI:MGI:3782643	-0.628801	0.0948062	0.999958
carboxylesterase 5A	MGI:MGI:1915185	1.53832	0.0948859	0.999958
junctophilin 3	MGI:MGI:1891497	-0.200358	0.094959	0.999958
NECAP endocytosis associated 2	MGI:MGI:1913397	0.2603	0.0949775	0.999958
heterogeneous nuclear ribonucleoprotein A3 pseudogene	MGI:MGI:3651787	-0.591387	0.0950081	0.999958
NA	NA	-0.302502	0.0951598	0.999958
NA	NA	1.48937	0.0951832	0.999958
PDZ and LIM domain protein 1 pseudogene	MGI:MGI:3648579	1.16719	0.0952314	0.999958
RIKEN cDNA 4930520O04 gene	MGI:MGI:1922366	0.575661	0.0954454	0.999958
RIKEN cDNA B430203G13 gene	MGI:MGI:3642832	1.33638	0.095472	0.999958
dynein, axonemal, heavy chain 8	MGI:MGI:107714	0.925192	0.0954916	0.999958
LPS-induced TN factor	MGI:MGI:1929512	-0.252798	0.0955971	0.999958
cerebellin 1 precursor protein	MGI:MGI:88281	-0.258646	0.0958992	0.999958
NOP16 nucleolar protein	MGI:MGI:107862	0.323211	0.0959544	0.999958
chemokine (C-C motif) receptor 1	MGI:MGI:104618	-1.24747	0.0959939	0.999958
protein tyrosine phosphatase, receptor type, J	MGI:MGI:104574	-0.228464	0.0961028	0.999958
ATP-binding cassette, sub-family C (CFTR/MRP), member 1	MGI:MGI:102676	0.218588	0.0961336	0.999958
ring finger protein 128	MGI:MGI:1914139	0.182213	0.0962025	0.999958
adenosine deaminase, tRNA-specific 2	MGI:MGI:1914007	-0.54497	0.0962437	0.999958
leucine rich repeat containing 20	MGI:MGI:2387182	0.214067	0.0962456	0.999958
NA	NA	-0.412226	0.096256	0.999958
muscle-related coiled-coil protein	MGI:MGI:1915266	0.6197	0.0962962	0.999958
glutamyl-tRNA(Gln) amidotransferase, subunit B	MGI:MGI:2442496	0.298168	0.0963503	0.999958
SOGA family member 3	MGI:MGI:1914662	0.196513	0.0964724	0.999958
kin of IRRE like (Drosophila)	MGI:MGI:1891396	-0.231585	0.0964879	0.999958
small nucleolar RNA host gene 11	MGI:MGI:2441845	0.311616	0.0965346	0.999958
small nucleolar RNA, H/ACA box 68	MGI:MGI:2148181	-1.06645	0.0965792	0.999958
zinc finger CCCH-type containing 15 pseudogene	MGI:MGI:3646686	-0.376004	0.0965984	0.999958
dynamin 1-like	MGI:MGI:1921256	0.15032	0.096632	0.999958
RAS, guanyl releasing protein 3	MGI:MGI:3028579	-0.361337	0.096704	0.999958
NA	NA	0.475145	0.096717	0.999958
serine palmitoyltransferase, small subunit A	MGI:MGI:1913399	0.206434	0.0967873	0.999958
RIKEN cDNA 9030407P20 gene	MGI:MGI:1918818	0.552503	0.0968844	0.999958
N-terminal EF-hand calcium binding protein 3	MGI:MGI:1861721	0.32739	0.0969352	0.999958
reticulon 1	MGI:MGI:1933947	-0.18206	0.0969451	0.999958
WEE 1 homolog 1 (S. pombe)	MGI:MGI:103075	-0.905182	0.0970608	0.999958
DNA meiotic recombinase 1	MGI:MGI:105393	-1.48042	0.0971733	0.999958
RIKEN cDNA 2610028E06 gene	MGI:MGI:1919645	-1.83824	0.0971739	0.999958
ribosomal protein L17 pseudogene	MGI:MGI:3045362	-0.393689	0.0972078	0.999958
zinc finger protein 113	MGI:MGI:1929116	-1.04634	0.097266	0.999958
dynein, axonemal, intermediate chain 2	MGI:MGI:2685574	1.5015	0.0972913	0.999958
cytochrome c oxidase subunit Va	MGI:MGI:88474	-0.380303	0.0972946	0.999958
N-deacetylase/N-sulfotransferase (heparan glucosaminyl) 3	MGI:MGI:1932544	0.219935	0.0973259	0.999958
predicted gene 12264	MGI:MGI:3702404	0.607614	0.0974157	0.999958
RIKEN cDNA 5430400D12 gene	MGI:MGI:1918589	1.50502	0.0975304	0.999958
microfibrillar-associated protein 2	MGI:MGI:99559	-0.284002	0.0979276	0.999958
small nucleolar RNA, C/D box 83B	MGI:MGI:3819557	-1.63411	0.0979506	0.999958
endothelin converting enzyme-like 1	MGI:MGI:1343461	-0.501687	0.0979911	0.999958
NA	NA	-0.693814	0.0979936	0.999958
gamma-aminobutyric acid (GABA) A receptor-associated protein-like 1	MGI:MGI:1914980	-0.160442	0.0980228	0.999958
Lck interacting transmembrane adaptor 1	MGI:MGI:1919949	1.04588	0.0980782	0.999958
galactokinase 2	MGI:MGI:1917226	-0.271902	0.0980786	0.999958
inversin	MGI:MGI:1335082	0.285437	0.0980947	0.999958
ATP synthase, H+ transporting, mitochondrial F0 complex, subunit C2 (subunit 9)	MGI:MGI:1915192	0.604093	0.0984064	0.999958
tenascin XB	MGI:MGI:1932137	0.187749	0.0984204	0.999958
NA	NA	-1.59212	0.0984263	0.999958
HAUS augmin-like complex, subunit 5	MGI:MGI:1919159	1.31079	0.0984483	0.999958
RIKEN cDNA 1700109K24 gene	MGI:MGI:1921553	0.576547	0.0985995	0.999958
fibrinogen silencer binding protein	MGI:MGI:5301008	0.620389	0.0986882	0.999958
MSS51 mitochondrial translational activator	MGI:MGI:1922093	0.71336	0.0991828	0.999958
NA	NA	-1.0558	0.0993684	0.999958
predicted gene 15122	MGI:MGI:3705268	0.570586	0.0993877	0.999958
cancer susceptibility candidate 4	MGI:MGI:2443129	-0.151704	0.0994506	0.999958
eukaryotic translation elongation factor 1 alpha 2	MGI:MGI:1096317	-0.241112	0.0996012	0.999958
Fanconi anemia, complementation group G	MGI:MGI:1926471	0.289872	0.0996931	0.999958
autophagy related 101	MGI:MGI:1915368	0.20917	0.0997635	0.999958
UBX domain protein 10	MGI:MGI:2443123	0.498176	0.0998884	0.999958
translocase of inner mitochondrial membrane 17a pseudogene	MGI:MGI:3648560	0.381739	0.0999323	0.999958
RIKEN cDNA C230024C17 gene	MGI:MGI:5439413	1.76904	0.0999625	0.999958
tropomyosin 3, related sequence 7	MGI:MGI:99705	-0.164124	0.100022	0.999958
peroxidasin	MGI:MGI:1916925	0.218269	0.100057	0.999958
NA	NA	0.460327	0.100079	0.999958
predicted gene 10610	MGI:MGI:3642045	-1.24222	0.100288	0.999958
DEAH (Asp-Glu-Ala-His) box polypeptide 33	MGI:MGI:2445102	0.19422	0.100425	0.999958
pyruvate dehydrogenase E1 alpha 1 pseudogene	MGI:MGI:2149783	-0.634864	0.100438	0.999958
dynein, axonemal assembly factor 2	MGI:MGI:1923566	0.286434	0.100574	0.999958
mitochondrial transcription termination factor 1a	MGI:MGI:1918240	0.577395	0.100604	0.999958
bone morphogenic protein/retinoic acid inducible neural specific 1	MGI:MGI:1928478	-0.238209	0.100726	0.999958
kelch domain containing 3	MGI:MGI:2651568	-0.155648	0.100949	0.999958
RIKEN cDNA 2900052L18 gene	MGI:MGI:1924085	0.359332	0.100967	0.999958
RIKEN cDNA 1500009L16 gene	MGI:MGI:1917034	-0.385738	0.101023	0.999958
NA	NA	-0.432416	0.101183	0.999958
protein phosphatase 1, catalytic subunit, gamma isoform	MGI:MGI:104872	-0.330486	0.10123	0.999958
immunoreceptor tyrosine-based inhibitory motif (ITIM) containing platelet receptor	MGI:MGI:2146995	1.44553	0.101236	0.999958
cytoplasmic FMR1 interacting protein 1	MGI:MGI:1338801	0.154485	0.101249	0.999958
ephrin A2	MGI:MGI:102707	-0.235483	0.101356	0.999958
X-ray radiation resistance associated 1	MGI:MGI:2181647	-0.325988	0.101397	0.999958
solute carrier family 25 (mitochondrial carrier, dicarboxylate transporter), member 10	MGI:MGI:1353497	-0.218662	0.101482	0.999958
exostoses (multiple)-like 3	MGI:MGI:1860765	-0.164497	0.101616	0.999958
serine incorporator 1	MGI:MGI:1926228	0.178038	0.101647	0.999958
peroxisomal biogenesis factor 26	MGI:MGI:1921293	-0.195245	0.101821	0.999958
fucosidase, alpha-L- 1, tissue	MGI:MGI:95593	0.225637	0.102046	0.999958
leucine rich repeat containing 16B	MGI:MGI:2448573	0.299809	0.102048	0.999958
coiled-coil domain containing 171	MGI:MGI:1922152	0.313452	0.1021	0.999958
myosin IXb	MGI:MGI:106624	0.240702	0.1021	0.999958
NA	NA	0.970791	0.102111	0.999958
a disintegrin-like and metallopeptidase (reprolysin type) with thrombospondin type 1 motif, 20	MGI:MGI:2660628	0.374883	0.102384	0.999958
cathepsin B pseudogene	MGI:MGI:3650861	-0.991478	0.10264	0.999958
PAX3 and PAX7 binding protein 1	MGI:MGI:1914617	0.273133	0.102692	0.999958
CD44 antigen	MGI:MGI:88338	-0.62503	0.102871	0.999958
RCC1 domain containing 1	MGI:MGI:2444156	0.327535	0.102957	0.999958
huntingtin-associated protein 1	MGI:MGI:1261831	-0.184241	0.10301	0.999958
Rho guanine nucleotide exchange factor (GEF) 15	MGI:MGI:3045246	0.335852	0.103011	0.999958
fatty acid binding protein 5-like 2	MGI:MGI:3644282	1.03516	0.103085	0.999958
NA	NA	1.55684	0.103223	0.999958
cytochrome P450, family 2, subfamily r, polypeptide 1	MGI:MGI:2449771	-1.61846	0.103242	0.999958
claudin 9	MGI:MGI:1913100	-1.23838	0.103407	0.999958
expressed sequence AW551984	MGI:MGI:2143322	-0.307089	0.103443	0.999958
glycine receptor, alpha 2 subunit	MGI:MGI:95748	-0.204688	0.10358	0.999958
tubulin polyglutamylase complex subunit 1	MGI:MGI:106618	-0.185761	0.10365	0.999958
NA	NA	-1.55166	0.103727	0.999958
peroxisomal biogenesis factor 11 alpha	MGI:MGI:1338788	0.266126	0.103752	0.999958
myosin VIIA and Rab interacting protein	MGI:MGI:2384407	-0.499115	0.1038	0.999958
RALY RNA binding protein-like	MGI:MGI:1924147	-0.303764	0.103817	0.999958
NA	NA	2.06543	0.103836	0.999958
thymosin, beta 10 pseudogene	MGI:MGI:3644144	1.04959	0.103872	0.999958
RIKEN cDNA E130114P18 gene	MGI:MGI:2442873	0.927331	0.103902	0.999958
kelch domain containing 8B	MGI:MGI:1925517	-0.219345	0.103905	0.999958
Werner helicase interacting protein 1	MGI:MGI:1926153	0.194065	0.103906	0.999958
complement component 5a receptor 1	MGI:MGI:88232	1.48494	0.103926	0.999958
glutaminase 2 (liver, mitochondrial)	MGI:MGI:2143539	0.866178	0.103965	0.999958
congenital dyserythropoietic anemia, type I (human)	MGI:MGI:1916218	0.266212	0.103987	0.999958
SH3 domain containing ring finger 3	MGI:MGI:2444637	-0.586657	0.104056	0.999958
MARVEL (membrane-associating) domain containing 1	MGI:MGI:2147570	-0.402492	0.104193	0.999958
nescient helix loop helix 2	MGI:MGI:97324	0.378019	0.104216	0.999958
coiled-coil domain containing 174	MGI:MGI:2444652	0.260128	0.104239	0.999958
ribosomal protein L29	MGI:MGI:99687	0.359237	0.104278	0.999958
mitogen-activated protein kinase-activated protein kinase 3	MGI:MGI:2143163	0.691563	0.10432	0.999958
family with sequence similarity 131, member C	MGI:MGI:2685539	-0.305112	0.1044	0.999958
muskelin 1, intracellular mediator containing kelch motifs, opposite strand	MGI:MGI:3651306	-1.27831	0.104492	0.999958
predicted gene 6023	MGI:MGI:3645815	0.381942	0.104515	0.999958
cholinergic receptor, nicotinic, beta polypeptide 4	MGI:MGI:87892	0.976356	0.104683	0.999958
NA	NA	0.604362	0.104801	0.999958
ribonucleic acid binding protein S1	MGI:MGI:97960	-0.164201	0.10485	0.999958
solute carrier family 16 (monocarboxylic acid transporters), member 10	MGI:MGI:1919722	0.43904	0.10497	0.999958
NHP2 ribonucleoprotein	MGI:MGI:1098547	-0.312412	0.105008	0.999958
family with sequence similarity 131, member B	MGI:MGI:1923406	-0.187926	0.105094	0.999958
tubulin, beta 2B class IIB	MGI:MGI:1920960	-0.144072	0.105129	0.999958
leucine-rich repeat-containing G protein-coupled receptor 4	MGI:MGI:1891468	-0.327094	0.105304	0.999958
adipocyte-related X-chromosome expressed sequence 1	MGI:MGI:1923469	-0.527015	0.105355	0.999958
G protein-coupled receptor 158	MGI:MGI:2441697	-0.50149	0.105377	0.999958
pyruvate dehyrogenase phosphatase catalytic subunit 2	MGI:MGI:1918878	-0.258666	0.105401	0.999958
RASD family, member 2	MGI:MGI:1922391	-0.710934	0.10541	0.999958
sorbin and SH3 domain containing 2	MGI:MGI:1924574	0.855656	0.105424	0.999958
copine family member IX	MGI:MGI:2443052	-1.34305	0.105525	0.999958
prenylcysteine oxidase 1 like	MGI:MGI:3606062	-0.219785	0.105737	0.999958
YdjC homolog (bacterial)	MGI:MGI:1916351	0.183508	0.105812	0.999958
protein phosphatase 2, regulatory subunit A, alpha	MGI:MGI:1926334	-0.137704	0.105865	0.999958
centrobin, centrosomal BRCA2 interacting protein	MGI:MGI:2443290	0.199699	0.105927	0.999958
RIKEN cDNA A430105J06 gene	MGI:MGI:1924439	-0.840533	0.105989	0.999958
leucine zipper transcription factor-like 1	MGI:MGI:1934860	0.295405	0.106037	0.999958
predicted gene, 19744	MGI:MGI:5011929	-1.04541	0.106053	0.999958
zinc finger protein 317	MGI:MGI:107775	0.179466	0.106213	0.999958
NSA2 ribosome biogenesis homolog	MGI:MGI:1913883	-0.314304	0.106273	0.999958
small nucleolar RNA host gene 14	MGI:MGI:1289201	0.264581	0.106531	0.999958
heat shock protein 1-like	MGI:MGI:96231	1.05857	0.106597	0.999958
N-terminal Asn amidase	MGI:MGI:108471	0.220238	0.10668	0.999958
predicted gene 16576	MGI:MGI:4414996	0.447943	0.106715	0.999958
CXADR-like membrane protein	MGI:MGI:1918816	0.16093	0.106742	0.999958
NA	NA	-0.34731	0.106803	0.999958
actin, gamma, cytoplasmic 1 pseudogene	MGI:MGI:3647971	0.420964	0.106995	0.999958
churchill domain containing 1	MGI:MGI:1923684	-0.644664	0.106998	0.999958
ubiquitin-like modifier activating enzyme 6	MGI:MGI:1913894	1.14714	0.107065	0.999958
zinc finger protein 277	MGI:MGI:1890393	-0.407887	0.107088	0.999958
angiopoietin-like 4	MGI:MGI:1888999	-0.565582	0.107089	0.999958
ER membrane protein complex subunit 9	MGI:MGI:1934682	-0.486849	0.107124	0.999958
predicted gene 15631	MGI:MGI:3783075	-0.873165	0.107158	0.999958
predicted gene 10785	MGI:MGI:3642149	0.495255	0.107232	0.999958
ornithine aminotransferase related sequence 1	MGI:MGI:97395	-0.75878	0.107275	0.999958
NA	NA	0.303589	0.107304	0.999958
pleckstrin homology domain containing, family F (with FYVE domain) member 2	MGI:MGI:1919051	0.244582	0.107314	0.999958
RIKEN cDNA 9230116N13 gene	MGI:MGI:2443255	1.53412	0.107331	0.999958
major facilitator superfamily domain containing 8	MGI:MGI:1919425	0.290149	0.107358	0.999958
eukaryotic translation termination factor 1	MGI:MGI:2385071	-0.163199	0.107449	0.999958
ATPase, class VI, type 11B	MGI:MGI:1923545	0.195852	0.107585	0.999958
NA	NA	0.531638	0.107642	0.999958
SLIT and NTRK-like family, member 5	MGI:MGI:2679448	0.946316	0.107698	0.999958
early B cell factor 3	MGI:MGI:894289	0.368306	0.107781	0.999958
LLP homolog, long-term synaptic facilitation (Aplysia)	MGI:MGI:1913475	-0.486537	0.107931	0.999958
eukaryotic translation initiation factor 2A	MGI:MGI:1098684	0.183466	0.107962	0.999958
cytochrome c oxidase, subunit VIc pseudogene	MGI:MGI:3645963	1.33766	0.108212	0.999958
NA	NA	0.526754	0.108221	0.999958
matrix metallopeptidase 25	MGI:MGI:2443938	0.553725	0.108231	0.999958
general transcription factor II A, 2	MGI:MGI:1933289	0.242824	0.108258	0.999958
zinc finger and SCAN domain containing 12 pseudogene	MGI:MGI:3705643	-1.58169	0.108354	0.999958
DMRT-like family B with proline-rich C-terminal, 1	MGI:MGI:1927125	-0.587102	0.108358	0.999958
phospholipase C, zeta 1	MGI:MGI:2150308	-1.60525	0.10844	0.999958
zinc finger protein 277 pseudogene	MGI:MGI:3779839	-0.523622	0.108494	0.999958
protocadherin alpha 12	MGI:MGI:1298370	-0.342003	0.108587	0.999958
threonine synthase-like 1 (bacterial)	MGI:MGI:2139347	0.768236	0.108652	0.999958
predicted gene 7436	MGI:MGI:3646488	0.359149	0.108814	0.999958
cDNA sequence BC006965	MGI:MGI:2384955	-1.28511	0.108866	0.999958
ring finger protein 146	MGI:MGI:1915281	0.241411	0.108922	0.999958
predicted gene 2464	MGI:MGI:3780631	-0.883692	0.108978	0.999958
N(alpha)-acetyltransferase 25, NatB auxiliary subunit	MGI:MGI:2442563	0.174724	0.10899	0.999958
ubiquitin-conjugating enzyme E2G 2	MGI:MGI:1343188	-0.192589	0.109184	0.999958
sal-like 2 (Drosophila)	MGI:MGI:1354373	-0.240468	0.109195	0.999958
ribosomal protein S3A pseudogene	MGI:MGI:3649613	-1.00484	0.109259	0.999958
heat shock protein 8 pseudogene	MGI:MGI:3644839	0.833802	0.109289	0.999958
colony stimulating factor 2 receptor, beta, low-affinity (granulocyte-macrophage)	MGI:MGI:1339759	1.03626	0.109339	0.999958
syntrophin, basic 1	MGI:MGI:101781	0.461276	0.109437	0.999958
T cell acute lymphocytic leukemia 1	MGI:MGI:98480	1.04849	0.109734	0.999958
potassium channel, subfamily K, member 3	MGI:MGI:1100509	-0.412808	0.109813	0.999958
RIKEN cDNA 1700048O20 gene	MGI:MGI:1920637	0.483091	0.109897	0.999958
calcitonin receptor-like	MGI:MGI:1926944	-0.679135	0.109906	0.999958
predicted gene 10419	MGI:MGI:3642823	0.602606	0.109998	0.999958
transmembrane protein 39b	MGI:MGI:2682939	-0.343033	0.110032	0.999958
cytoplasmic polyadenylation element binding protein 1	MGI:MGI:108442	0.663168	0.110093	0.999958
ribosomal protein L39 pseudogene	MGI:MGI:3705350	-1.73567	0.110148	0.999958
neurofilament, medium polypeptide	MGI:MGI:97314	-0.191314	0.110152	0.999958
serine/threonine kinase 32B	MGI:MGI:1927552	-0.328181	0.110183	0.999958
ATP-binding cassette, sub-family B (MDR/TAP), member 4	MGI:MGI:97569	1.0517	0.110227	0.999958
proprotein convertase subtilisin/kexin type 1 inhibitor	MGI:MGI:1353431	-0.267351	0.110296	0.999958
alkaline ceramidase 2	MGI:MGI:1920932	-0.514963	0.11034	0.999958
HSPA (heat shock 70kDa) binding protein, cytoplasmic cochaperone 1	MGI:MGI:1913495	-0.185369	0.110697	0.999958
RIKEN cDNA 4930471C04 gene	MGI:MGI:1925426	1.25211	0.110742	0.999958
thyroid hormone responsive	MGI:MGI:109126	-0.363727	0.110811	0.999958
neurogenic differentiation 4	MGI:MGI:108055	0.342264	0.110836	0.999958
nebulette	MGI:MGI:1921353	-0.269812	0.110918	0.999958
ribosomal protein S20	MGI:MGI:1914677	-0.358405	0.110994	0.999958
vacuolar protein sorting 29 (S. pombe)	MGI:MGI:1928344	-0.172306	0.111074	0.999958
ribosomal protein S6 kinase polypeptide 6	MGI:MGI:1914321	0.15645	0.111243	0.999958
zinc finger protein 712	MGI:MGI:1925501	0.273116	0.111341	0.999958
predicted gene 17102	MGI:MGI:4937929	1.24787	0.111364	0.999958
phospholipase A2, group XVI	MGI:MGI:2179715	0.619901	0.11141	0.999958
RIKEN cDNA 4930556J24 gene	MGI:MGI:1922592	1.60992	0.111528	0.999958
thioredoxin domain containing 17	MGI:MGI:1289248	-0.192394	0.111548	0.999958
myo-inositol 1-phosphate synthase A1	MGI:MGI:1919030	0.18831	0.111648	0.999958
sema domain, immunoglobulin domain (Ig), short basic domain, secreted, (semaphorin) 3D	MGI:MGI:1860118	-0.356641	0.111699	0.999958
protocadherin alpha subfamily C, 2	MGI:MGI:1891443	-0.223976	0.111825	0.999958
ADP-ribosylation factor 2 pseudogene	MGI:MGI:3650013	1.50251	0.111854	0.999958
mab-21-like 2 (C. elegans)	MGI:MGI:1346022	-1.71062	0.111905	0.999958
NA	NA	0.829879	0.111918	0.999958
promyelocytic leukemia	MGI:MGI:104662	0.287756	0.11206	0.999958
predicted gene 12174	MGI:MGI:3651722	0.345967	0.1121	0.999958
RAS-like, family 12	MGI:MGI:1918034	0.530777	0.112112	0.999958
methyltransferase like 18	MGI:MGI:1917212	-0.458194	0.112282	0.999958
corticotropin releasing hormone	MGI:MGI:88496	1.32053	0.112387	0.999958
nuclear factor of kappa light polypeptide gene enhancer in B cells inhibitor, beta	MGI:MGI:104752	-0.26197	0.112432	0.999958
complement component 1, s subcomponent 2	MGI:MGI:3644269	1.98892	0.11251	0.999958
trichoplein, keratin filament binding	MGI:MGI:1925082	0.391228	0.112592	0.999958
ER membrane protein complex subunit 2	MGI:MGI:1913986	0.295988	0.11279	0.999958
predicted gene 13998	MGI:MGI:3651215	1.36808	0.112945	0.999958
RIKEN cDNA 2410022M11 gene	MGI:MGI:1917005	-0.591044	0.113203	0.999958
Smg-7 homolog, nonsense mediated mRNA decay factor (C. elegans)	MGI:MGI:2682334	-0.196577	0.113227	0.999958
RIKEN cDNA C130026L21 gene	MGI:MGI:3041189	-0.729715	0.113522	0.999958
T cell leukemia translocation altered gene	MGI:MGI:1918829	1.16776	0.113555	0.999958
RAD51 associated protein 2	MGI:MGI:3644580	1.30818	0.113583	0.999958
cadherin, EGF LAG seven-pass G-type receptor 1	MGI:MGI:1100883	0.182021	0.113605	0.999958
ring finger protein 214	MGI:MGI:2444451	0.250758	0.113608	0.999958
ATP-binding cassette, sub-family E (OABP), member 1 pseudogene	MGI:MGI:3646353	0.395137	0.114141	0.999958
zinc finger, CCCH-type with G patch domain	MGI:MGI:2449939	0.382538	0.114419	0.999958
thrombospondin 1	MGI:MGI:98737	0.893607	0.114426	0.999958
actin related protein 2/3 complex, subunit 5 pseudogene	MGI:MGI:3648102	-0.765282	0.114607	0.999958
transcription factor 7 like 1 (T cell specific, HMG box)	MGI:MGI:1202876	-0.312276	0.114769	0.999958
cDNA sequence AF251705	MGI:MGI:2153249	1.39474	0.114802	0.999958
cytochrome P450, family 20, subfamily a, polypeptide 1	MGI:MGI:1925201	-0.37565	0.114891	0.999958
NA	NA	-1.61197	0.115094	0.999958
PQ loop repeat containing 2	MGI:MGI:2384837	0.343729	0.115127	0.999958
coiled-coil domain containing 60	MGI:MGI:2141043	-1.53564	0.115164	0.999958
SEC16 homolog A, endoplasmic reticulum export factor	MGI:MGI:2139207	0.924825	0.11521	0.999958
protein phosphatase 1A, magnesium dependent, alpha isoform	MGI:MGI:99878	-0.164844	0.115356	0.999958
tachykinin 2	MGI:MGI:98476	0.180727	0.115574	0.999958
carbonic anhydrase 10	MGI:MGI:1919855	-0.416063	0.115619	0.999958
UDP-GlcNAc:betaGal beta-1,3-N-acetylglucosaminyltransferase 8	MGI:MGI:2385269	1.06067	0.115783	0.999958
sidekick cell adhesion molecule 1	MGI:MGI:2444413	-0.255214	0.115822	0.999958
SPEN homolog, transcriptional regulator (Drosophila)	MGI:MGI:1891706	0.203552	0.115838	0.999958
Mab-21 domain containing 2	MGI:MGI:1917028	-0.22252	0.11598	0.999958
glyceraldehyde-3-phosphate dehydrogenase pseudogene	MGI:MGI:3650956	0.847562	0.115981	0.999958
phosphatidylinositol glycan anchor biosynthesis, class S	MGI:MGI:2687325	-0.209137	0.116075	0.999958
transmembrane epididymal family member 2	MGI:MGI:1923273	0.199496	0.116178	0.999958
ephrin A5	MGI:MGI:107444	-0.366888	0.11619	0.999958
coiled-coil domain containing 64	MGI:MGI:1922915	0.178331	0.116213	0.999958
copine VII	MGI:MGI:2142747	-0.444301	0.116267	0.999958
NA	NA	0.596657	0.116274	0.999958
cDNA sequence BC024139	MGI:MGI:2442591	0.314603	0.116389	0.999958
protocadherin gamma subfamily C, 5	MGI:MGI:1935205	0.411789	0.116405	0.999958
solute carrier family 7 (cationic amino acid transporter, y+ system), member 1	MGI:MGI:88117	0.570701	0.116405	0.999958
protocadherin gamma subfamily A, 9	MGI:MGI:1935226	0.312201	0.116459	0.999958
NA	NA	0.807764	0.116574	0.999958
Rho guanine nucleotide exchange factor (GEF) 37	MGI:MGI:3045339	-0.600778	0.116578	0.999958
NA	NA	-0.934313	0.116659	0.999958
inhibitor of DNA binding 3	MGI:MGI:96398	0.519473	0.116719	0.999958
histamine receptor H1	MGI:MGI:107619	1.08741	0.116724	0.999958
secreted frizzled-related protein 1	MGI:MGI:892014	-0.240503	0.1168	0.999958
dynein light chain LC8-type 2	MGI:MGI:1915347	-0.166238	0.116895	0.999958
predicted gene 5593	MGI:MGI:3648694	-0.621603	0.117069	0.999958
pyridoxal (pyridoxine, vitamin B6) kinase	MGI:MGI:1351869	-0.21645	0.117099	0.999958
SET domain, bifurcated 1	MGI:MGI:1934229	-0.321056	0.117156	0.999958
predicted gene, 37486	MGI:MGI:5610714	-0.224818	0.117169	0.999958
high mobility group box transcription factor 1	MGI:MGI:894659	0.151622	0.117413	0.999958
DIRAS family, GTP-binding RAS-like 1	MGI:MGI:2183442	-0.210874	0.117567	0.999958
alpha 1,4-galactosyltransferase	MGI:MGI:3512453	0.95696	0.1178	0.999958
hepatitis B virus x interacting protein pseudogene	MGI:MGI:3705630	0.640771	0.117906	0.999958
Lasp1 pseudogene	MGI:MGI:3648108	-0.223292	0.118025	0.999958
mitogen-activated protein kinase kinase kinase 1	MGI:MGI:1346872	-0.224578	0.118078	0.999958
RIKEN cDNA 6530402F18 gene	MGI:MGI:1923470	0.214258	0.11814	0.999958
achaete-scute family bHLH transcription factor 1	MGI:MGI:96919	-0.292519	0.118217	0.999958
SPT2, Suppressor of Ty, domain containing 1 (S. cerevisiae)	MGI:MGI:2142062	-0.156292	0.118296	0.999958
predicted gene 10748	MGI:MGI:3641901	1.4555	0.118315	0.999958
prefoldin subunit 6	MGI:MGI:95908	-0.204306	0.118396	0.999958
coiled-coil domain containing 24	MGI:MGI:2685874	-0.953209	0.118738	0.999958
ATPase, class I, type 8B, member 1	MGI:MGI:1859665	0.591306	0.118749	0.999958
nucleobindin 2	MGI:MGI:1858179	-0.279197	0.119112	0.999958
immunoglobulin superfamily, member 11	MGI:MGI:2388477	-0.259716	0.11913	0.999958
coiled-coil domain containing 8	MGI:MGI:3612184	0.267175	0.119184	0.999958
dual specificity phosphatase 8	MGI:MGI:106626	-0.140008	0.119198	0.999958
mitochondrial ribosomal protein L30 pseudogene	MGI:MGI:5010894	1.58074	0.119331	0.999958
Rho GTPase activating protein 24	MGI:MGI:1922647	-0.500514	0.119371	0.999958
protein kinase C and casein kinase substrate in neurons 2	MGI:MGI:1345153	0.201926	0.119381	0.999958
RNA binding motif protein 4B	MGI:MGI:1913954	0.210904	0.119482	0.999958
solute carrier family 9 (sodium/hydrogen exchanger), member 8	MGI:MGI:1924281	-0.569947	0.119509	0.999958
mitogen-activated protein kinase 10	MGI:MGI:1346863	-0.185679	0.119706	0.999958
ribosomal protein S24	MGI:MGI:98147	-1.04427	0.120024	0.999958
YME1-like 1 (S. cerevisiae)	MGI:MGI:1351651	0.209282	0.12015	0.999958
ATP-binding cassette, sub-family G (WHITE), member 5	MGI:MGI:1351659	1.56824	0.120208	0.999958
NA	NA	1.52284	0.120227	0.999958
serum amyloid A-like 1	MGI:MGI:1926185	-0.220077	0.120384	0.999958
calcium binding protein 7	MGI:MGI:2183437	0.381784	0.120453	0.999958
carnitine acetyltransferase	MGI:MGI:109501	0.177182	0.120455	0.999958
F-box protein 3	MGI:MGI:1929084	-0.216198	0.120565	0.999958
RIKEN cDNA A430106G13 gene	MGI:MGI:2443823	0.610255	0.120594	0.999958
acyl-CoA thioesterase 7	MGI:MGI:1917275	-0.194912	0.120603	0.999958
predicted gene 5602	MGI:MGI:3645136	1.15435	0.120613	0.999958
S100 calcium binding protein A10 (calpactin)	MGI:MGI:1339468	0.88586	0.120616	0.999958
ubiquitin-conjugating enzyme E2H	MGI:MGI:104632	0.275185	0.120778	0.999958
inter-alpha (globulin) inhibitor H5	MGI:MGI:1925751	-0.665056	0.120782	0.999958
presenilin 1	MGI:MGI:1202717	-0.16132	0.12089	0.999958
rad and gem related GTP binding protein 2	MGI:MGI:2155260	-0.356558	0.12092	0.999958
nitrogen permease regulator-like 3	MGI:MGI:109258	0.171846	0.12096	0.999958
dynein family member	MGI:MGI:3646480	-0.719998	0.121138	0.999958
predicted gene 2756	MGI:MGI:3780925	1.08827	0.121331	0.999958
tetratricopeptide repeat domain 9C	MGI:MGI:1917637	0.238054	0.121421	0.999958
protein kinase, interferon inducible double stranded RNA dependent activator	MGI:MGI:1344375	0.192791	0.121459	0.999958
interleukin 2 receptor, gamma chain	MGI:MGI:96551	-1.26514	0.121523	0.999958
Moloney leukemia virus 10	MGI:MGI:97054	-0.303309	0.12155	0.999958
5-phosphohydroxy-L-lysine phospholyase	MGI:MGI:1920197	0.209405	0.121641	0.999958
DnaJ heat shock protein family (Hsp40) member C12	MGI:MGI:1353428	0.791665	0.121648	0.999958
RIKEN cDNA 4632404H12 gene	MGI:MGI:1921284	-0.25363	0.121722	0.999958
tRNA methyltransferase 10C	MGI:MGI:1196261	0.402919	0.121959	0.999958
transmembrane protein 59	MGI:MGI:1929278	-0.275306	0.122071	0.999958
exoribonuclease 3	MGI:MGI:2153887	-0.160285	0.122189	0.999958
RIKEN cDNA A330074H02 gene	MGI:MGI:3028065	0.481508	0.122302	0.999958
fibroblast growth factor binding protein 3	MGI:MGI:1919764	-0.238552	0.122314	0.999958
apolipoprotein B mRNA editing enzyme, catalytic polypeptide 2	MGI:MGI:1343178	1.37001	0.122359	0.999958
predicted gene 12059	MGI:MGI:3649372	-1.47259	0.122376	0.999958
transmembrane protein 191C	MGI:MGI:107238	-0.333601	0.122481	0.999958
RIKEN cDNA 4933417C20 gene	MGI:MGI:1918378	-1.36652	0.122499	0.999958
polymerase (RNA) II (DNA directed) polypeptide C pseudogene	MGI:MGI:3651126	0.425553	0.122627	0.999958
DNA methyltransferase 3B	MGI:MGI:1261819	-0.397687	0.122643	0.999958
tetratricopeptide repeat domain 9	MGI:MGI:1916730	-0.243037	0.122746	0.999958
Ras association (RalGDS/AF-6) domain family (N-terminal) member 7	MGI:MGI:1914235	0.313651	0.122801	0.999958
cDNA sequence BC003965	MGI:MGI:2670966	-0.231927	0.122848	0.999958
predicted gene 561	MGI:MGI:2685407	0.536422	0.122894	0.999958
visinin-like 1	MGI:MGI:1349453	-0.204381	0.1229	0.999958
solute carrier family 35, member F5	MGI:MGI:1921400	0.236626	0.12291	0.999958
fibroblast growth factor receptor 3	MGI:MGI:95524	0.236166	0.123015	0.999958
4-hydroxyphenylpyruvate dioxygenase-like	MGI:MGI:2444646	-0.933473	0.123058	0.999958
NADH dehydrogenase (ubiquinone) 1 beta subcomplex 8	MGI:MGI:1914514	-0.238039	0.123106	0.999958
protein O-glucosyltransferase 1	MGI:MGI:2444232	-0.216642	0.123149	0.999958
fumarylacetoacetate hydrolase domain containing 1	MGI:MGI:1915886	-0.432386	0.123284	0.999958
Usher syndrome 2A (autosomal recessive, mild)	MGI:MGI:1341292	0.572798	0.123317	0.999958
ceramide synthase 2	MGI:MGI:1924143	0.187543	0.123368	0.999958
microRNA 343	MGI:MGI:3718510	1.15283	0.123533	0.999958
predicted gene 14133	MGI:MGI:3651594	1.22136	0.123769	0.999958
predicted gene 10421	MGI:MGI:3642601	-0.647738	0.123986	0.999958
lysophosphatidylcholine acyltransferase 2	MGI:MGI:3606214	0.557652	0.124033	0.999958
acyl-Coenzyme A binding domain containing 6	MGI:MGI:1919732	-0.22478	0.124038	0.999958
lymphocyte cytosolic protein 1	MGI:MGI:104808	0.291047	0.124043	0.999958
RAS-like, family 11, member B	MGI:MGI:1916189	0.266407	0.124074	0.999958
tumor necrosis factor receptor superfamily, member 10b	MGI:MGI:1341090	-1.12527	0.124166	0.999958
integrin alpha M	MGI:MGI:96607	-0.643367	0.124331	0.999958
ribosomal protein L10	MGI:MGI:105943	0.287215	0.124334	0.999958
NA	NA	1.44062	0.124435	0.999958
dipeptidylpeptidase 7	MGI:MGI:1933213	0.304288	0.124442	0.999958
Kruppel-like factor 3 (basic)	MGI:MGI:1342773	0.184685	0.12453	0.999958
coiled-coil domain containing 43	MGI:MGI:1289318	0.295659	0.124555	0.999958
jun D proto-oncogene	MGI:MGI:96648	-0.196471	0.124583	0.999958
RIKEN cDNA 1700007K13 gene	MGI:MGI:1916577	1.4083	0.124612	0.999958
acyl-Coenzyme A dehydrogenase, short chain	MGI:MGI:87868	0.297423	0.124629	0.999958
predicted gene, 29741	MGI:MGI:5588900	1.29402	0.124654	0.999958
TEA domain family member 3	MGI:MGI:109241	1.3365	0.124674	0.999958
dachshund 1 (Drosophila)	MGI:MGI:1277991	-0.227417	0.124727	0.999958
breast cancer anti-estrogen resistance 3	MGI:MGI:1352501	0.4883	0.124754	0.999958
NA	NA	0.780427	0.124893	0.999958
BCL2 binding component 3	MGI:MGI:2181667	-0.248225	0.124969	0.999958
ubiquitin specific peptidase 27, X chromosome	MGI:MGI:1859645	0.226799	0.125278	0.999958
NA	NA	0.396117	0.125297	0.999958
solute carrier family 39 (zinc transporter), member 7	MGI:MGI:95909	0.33705	0.125303	0.999958
V-set and immunoglobulin domain containing 2	MGI:MGI:1928009	-0.306337	0.125315	0.999958
pirin	MGI:MGI:1916906	0.863551	0.125323	0.999958
coiled-coil domain containing 148	MGI:MGI:3039583	0.497349	0.125648	0.999958
immunity-related GTPase family M member 2	MGI:MGI:1926262	1.45953	0.125688	0.999958
predicted gene 10658	MGI:MGI:3642856	1.03395	0.125707	0.999958
kelch repeat and BTB (POZ) domain containing 13	MGI:MGI:1921742	-1.16245	0.125847	0.999958
RIKEN cDNA 3830406C13 gene	MGI:MGI:1917937	-0.280118	0.125982	0.999958
solute carrier family 25 (mitochondrial carrier, peroxisomal membrane protein), member 17	MGI:MGI:1342248	-1.20004	0.126196	0.999958
contactin associated protein-like 5A	MGI:MGI:3643623	-0.368286	0.126204	0.999958
NA	NA	1.04535	0.126297	0.999958
heme oxygenase 2	MGI:MGI:109373	0.21132	0.126328	0.999958
chordin-like 1	MGI:MGI:1933172	-0.648017	0.126559	0.999958
ubiquitin-conjugating enzyme E2D 2 pseudogene	MGI:MGI:3704220	-0.253267	0.126658	0.999958
cleavage and polyadenylation specific factor 2	MGI:MGI:1861601	0.159212	0.126709	0.999958
Rps4x retrotransposed pseudogene	MGI:MGI:3644569	-0.210005	0.126819	0.999958
polymerase I and transcript release factor	MGI:MGI:1277968	-0.308605	0.126824	0.999958
potassium voltage-gated channel, subfamily Q, member 4	MGI:MGI:1926803	0.299935	0.126845	0.999958
upstream transcription factor 2	MGI:MGI:99961	-0.791511	0.126936	0.999958
cortactin binding protein 2	MGI:MGI:1353467	0.176046	0.126949	0.999958
mitogen-activated protein kinase kinase kinase 15	MGI:MGI:2448588	0.684407	0.126974	0.999958
glycerophosphocholine phosphodiesterase 1	MGI:MGI:104898	0.1703	0.127098	0.999958
asparagine-linked glycosylation 9 (alpha 1,2 mannosyltransferase)	MGI:MGI:1924753	-0.254629	0.12715	0.999958
small nuclear RNA activating complex, polypeptide 3	MGI:MGI:1916338	0.215125	0.12718	0.999958
glutathione S-transferase mu 2 (muscle), pseudogene 1	MGI:MGI:3648223	-0.511153	0.12724	0.999958
aminoadipate aminotransferase	MGI:MGI:1345167	-1.79924	0.127345	0.999958
family with sequence similarity 135, member A	MGI:MGI:1915437	0.169881	0.127388	0.999958
RAB34, member RAS oncogene family	MGI:MGI:104606	0.295881	0.1274	0.999958
topoisomerase I binding, arginine/serine-rich	MGI:MGI:2146189	-1.10837	0.127475	0.999958
tubulin, delta 1	MGI:MGI:1891826	0.338011	0.127688	0.999958
glucuronidase, beta	MGI:MGI:95872	-0.380158	0.127933	0.999958
eukaryotic translation initiation factor 3, subunit M	MGI:MGI:1351744	0.275959	0.127935	0.999958
E2F transcription factor 2	MGI:MGI:1096341	-0.287954	0.127943	0.999958
transcription factor AP-2, alpha	MGI:MGI:104671	1.48866	0.12795	0.999958
CD84 antigen	MGI:MGI:1336885	1.02165	0.12805	0.999958
zinc finger protein 11	MGI:MGI:99156	0.211878	0.128056	0.999958
ER membrane protein complex subunit 1	MGI:MGI:2443696	0.19144	0.128081	0.999958
predicted gene 9967	MGI:MGI:3704300	1.44062	0.128159	0.999958
NA	NA	-1.29284	0.128227	0.999958
gephyrin	MGI:MGI:109602	-0.207996	0.128251	0.999958
cytochrome c oxidase, subunit VIb polypeptide 1	MGI:MGI:107460	-0.360404	0.128335	0.999958
predicted gene 9581	MGI:MGI:3779989	-0.760665	0.128394	0.999958
ribosomal protein L35A pseudogene	MGI:MGI:3641838	-1.38621	0.128495	0.999958
family with sequence similarity 163, member B	MGI:MGI:1926106	-0.412563	0.128642	0.999958
crumbs family member 2	MGI:MGI:2679260	0.216619	0.128796	0.999958
NA	NA	0.567452	0.128847	0.999958
transmembrane protein 102	MGI:MGI:1921591	0.252736	0.128869	0.999958
NA	NA	1.18663	0.12901	0.999958
transcriptional adaptor 1	MGI:MGI:1196415	0.208693	0.12906	0.999958
NA	NA	0.914672	0.129242	0.999958
LysM, putative peptidoglycan-binding, domain containing 3	MGI:MGI:1915906	0.265472	0.129615	0.999958
RIKEN cDNA 4930578M01 gene	MGI:MGI:1923201	0.578723	0.129621	0.999958
forkhead box C2	MGI:MGI:1347481	1.20843	0.129775	0.999958
predicted gene 15612	MGI:MGI:3641714	0.387556	0.129824	0.999958
coiled-coil domain containing 136	MGI:MGI:1918128	0.180573	0.129956	0.999958
cytochrome P450, family 1, subfamily b, polypeptide 1	MGI:MGI:88590	1.24554	0.129993	0.999958
histone deacetylase 1 pseudogene	MGI:MGI:3704479	-0.228953	0.129993	0.999958
Vps20-associated 1 homolog (S. cerevisiae)	MGI:MGI:1913451	-0.197598	0.130004	0.999958
family with sequence similarity 46, member A	MGI:MGI:2670964	0.430974	0.130094	0.999958
synaptotagmin XVI	MGI:MGI:2673872	-0.487931	0.130244	0.999958
glutamic-oxaloacetic transaminase 1, soluble	MGI:MGI:95791	-0.193722	0.13042	0.999958
family with sequence similarity 122, member B	MGI:MGI:1926005	0.328483	0.130715	0.999958
testis expressed gene 10	MGI:MGI:1344413	0.35997	0.130745	0.999958
zinc finger protein 51	MGI:MGI:99198	-0.263307	0.130755	0.999958
collagen, type II, alpha 1	MGI:MGI:88452	0.215991	0.130865	0.999958
plexin A3	MGI:MGI:107683	0.177651	0.130907	0.999958
NA	NA	-1.36451	0.13092	0.999958
small G protein signaling modulator 2	MGI:MGI:2144695	0.180956	0.130944	0.999958
serine/threonine kinase 17b (apoptosis-inducing)	MGI:MGI:2138162	0.329152	0.131189	0.999958
pre B cell leukemia homeobox 4	MGI:MGI:1931321	-0.291738	0.131318	0.999958
cysteinyl-tRNA synthetase 2 (mitochondrial)(putative)	MGI:MGI:1919191	0.281207	0.131435	0.999958
proline-rich transmembrane protein 2	MGI:MGI:1916267	0.825618	0.131517	0.999958
eukaryotic translation elongation factor 1 alpha 1 pseudogene	MGI:MGI:3649320	-1.16277	0.131545	0.999958
radial spoke head 9 homolog (Chlamydomonas)	MGI:MGI:1922814	0.725163	0.131615	0.999958
coagulation factor VIII	MGI:MGI:88383	1.06782	0.131652	0.999958
PHD finger protein 20-like 1	MGI:MGI:2444412	0.182038	0.131718	0.999958
spastic paraplegia 21 homolog (human)	MGI:MGI:106403	0.186895	0.131748	0.999958
ribophorin I	MGI:MGI:98084	-0.151615	0.131956	0.999958
proprotein convertase subtilisin/kexin type 2, opposite strand 1	MGI:MGI:3605632	-0.569715	0.132052	0.999958
RNA binding motif protein 28	MGI:MGI:2655711	0.209111	0.13213	0.999958
GS homeobox 1	MGI:MGI:95842	-0.685034	0.132232	0.999958
NA	NA	-1.43208	0.132243	0.999958
ArfGAP with GTPase domain, ankyrin repeat and PH domain 2	MGI:MGI:3580016	-0.136775	0.132247	0.999958
RAB5C, member RAS oncogene family	MGI:MGI:105306	-0.146915	0.132304	0.999958
predicted gene 9431	MGI:MGI:3648373	0.440671	0.132479	0.999958
focadhesin	MGI:MGI:2676921	0.235981	0.132547	0.999958
TATA-box binding protein associated factor, RNA polymerase I, C	MGI:MGI:109576	0.254515	0.132735	0.999958
protein phosphatase 1, regulatory subunit 17	MGI:MGI:1333876	0.757953	0.132956	0.999958
zinc finger, FYVE domain containing 21	MGI:MGI:1915770	0.202396	0.133021	0.999958
transmembrane protein 132B	MGI:MGI:3609245	0.374951	0.133051	0.999958
gamma-glutamylamine cyclotransferase	MGI:MGI:2385008	0.655382	0.13311	0.999958
LSM7 homolog, U6 small nuclear RNA associated pseudogene	MGI:MGI:3704367	1.00004	0.133129	0.999958
receptor-like tyrosine kinase	MGI:MGI:101766	0.289555	0.133177	0.999958
limb region 1 like	MGI:MGI:1289247	0.260769	0.133217	0.999958
cadherin 22	MGI:MGI:1341843	-0.313221	0.133341	0.999958
tetraspanin 5	MGI:MGI:1928096	-0.220356	0.133489	0.999958
protocadherin alpha 3	MGI:MGI:2447313	-0.369641	0.133494	0.999958
centromere protein K	MGI:MGI:1926210	-0.654399	0.133559	0.999958
proteasome (prosome, macropain) assembly chaperone 2	MGI:MGI:1922901	-0.276337	0.133592	0.999958
NA	NA	0.890943	0.133612	0.999958
CD68 antigen	MGI:MGI:88342	0.41179	0.133629	0.999958
predicted gene, 16618	MGI:MGI:4439542	-1.62976	0.133794	0.999958
NA	NA	1.55971	0.133804	0.999958
plasmalemma vesicle associated protein	MGI:MGI:1890497	-0.52919	0.133904	0.999958
secernin 2	MGI:MGI:1343092	0.328879	0.133923	0.999958
RIKEN cDNA 4933427D14 gene	MGI:MGI:1921727	0.162933	0.133949	0.999958
novel protein similar to F-box and leucine-rich repeat protein 17 (Fbxl17)	MGI:MGI:2147918	-0.280678	0.133982	0.999958
NA	NA	1.02675	0.134073	0.999958
phospholipase A2, group IVE	MGI:MGI:1919144	-0.278705	0.134162	0.999958
angiomotin	MGI:MGI:108440	-0.188265	0.134278	0.999958
KAT8 regulatory NSL complex subunit 1-like	MGI:MGI:1915941	0.199159	0.134338	0.999958
myosin heavy chain associated RNA transcript	MGI:MGI:3642848	-1.04657	0.134393	0.999958
fascin actin-bundling protein 2	MGI:MGI:2443337	0.787431	0.134401	0.999958
NA	NA	0.713281	0.134426	0.999958
cell death inducing Trp53 target 1	MGI:MGI:1913876	-0.145904	0.13443	0.999958
pleckstrin homology domain containing, family J member 1	MGI:MGI:1925920	-0.276993	0.134432	0.999958
small G protein signaling modulator 1	MGI:MGI:107320	-0.161894	0.134453	0.999958
RIKEN cDNA 1110032F04 gene	MGI:MGI:1915975	0.424081	0.134528	0.999958
complement factor B	MGI:MGI:105975	-1.07742	0.134706	0.999958
centrosomal protein 89	MGI:MGI:1919390	0.211889	0.134737	0.999958
protein phosphatase 6, regulatory subunit 2	MGI:MGI:1918724	0.162152	0.134832	0.999958
acyl-CoA synthetase family member 2	MGI:MGI:2388287	0.558699	0.134868	0.999958
RIKEN cDNA 4930439D14 gene	MGI:MGI:1925417	1.52091	0.134908	0.999958
FYVE, RhoGEF and PH domain containing 3	MGI:MGI:1353657	-0.222268	0.134912	0.999958
interleukin-1 receptor-associated kinase 2	MGI:MGI:2429603	-0.658705	0.134986	0.999958
enhancer of yellow 2 pseudogene	MGI:MGI:3646158	0.47102	0.13512	0.999958
cell cycle progression 1	MGI:MGI:1196419	0.867079	0.135231	0.999958
predicted gene, 32340	MGI:MGI:5591499	-0.897823	0.135232	0.999958
transmembrane protein 19	MGI:MGI:1914476	-1.22641	0.13541	0.999958
NA	NA	0.646929	0.135473	0.999958
DEP domain containing 1a	MGI:MGI:1923381	-0.463128	0.135535	0.999958
ribonucleic acid binding protein S1 pseudogene	MGI:MGI:3708729	-0.174089	0.135641	0.999958
NA	NA	0.682581	0.135648	0.999958
F-box protein 34	MGI:MGI:1926188	-0.246695	0.135689	0.999958
small nucleolar RNA host gene 17	MGI:MGI:1915358	0.297948	0.135762	0.999958
pleckstrin homology domain containing, family N member 1	MGI:MGI:2387630	0.274061	0.13579	0.999958
aldehyde dehydrogenase 3 family, member B1	MGI:MGI:1914939	1.46889	0.135795	0.999958
WNK lysine deficient protein kinase 3	MGI:MGI:2652875	-0.4128	0.135797	0.999958
NA	NA	-0.438344	0.136211	0.999958
keratin 10	MGI:MGI:96685	-0.334895	0.136244	0.999958
runt-related transcription factor 1; translocated to, 1 (cyclin D-related)	MGI:MGI:104793	-0.74357	0.136287	0.999958
unc-13 homolog A (C. elegans)	MGI:MGI:3051532	0.214454	0.13637	0.999958
NADH dehydrogenase (ubiquinone) complex I, assembly factor 6	MGI:MGI:1924197	0.39279	0.136377	0.999958
phosphatidylinositol 3-kinase catalytic delta polypeptide	MGI:MGI:1098211	0.178373	0.13691	0.999958
ST8 alpha-N-acetyl-neuraminide alpha-2,8-sialyltransferase 5	MGI:MGI:109243	-0.959066	0.136969	0.999958
FUN14 domain containing 1	MGI:MGI:1919268	-0.260914	0.137015	0.999958
stromal antigen 2	MGI:MGI:1098583	0.352467	0.13703	0.999958
predicted gene 5946	MGI:MGI:3644989	0.2899	0.137085	0.999958
matrilin 2	MGI:MGI:109613	0.675259	0.137232	0.999958
calpain 2	MGI:MGI:88264	0.15929	0.137275	0.999958
transmembrane protein 63b	MGI:MGI:2387609	-0.254673	0.137308	0.999958
transmembrane protein 86B	MGI:MGI:1915505	0.1945	0.137374	0.999958
high mobility group box 1	MGI:MGI:96113	0.279396	0.137405	0.999958
Rho GTPase activating protein 30	MGI:MGI:2684948	-0.78089	0.137502	0.999958
papillary renal cell carcinoma (translocation-associated)	MGI:MGI:2137738	-0.181905	0.13752	0.999958
carbohydrate (N-acetylgalactosamine 4-0) sulfotransferase 14	MGI:MGI:1919386	-0.465358	0.137583	0.999958
H2.0-like homeobox	MGI:MGI:96109	-0.989784	0.137648	0.999958
coiled-coil domain containing 28A	MGI:MGI:2443508	0.423881	0.137698	0.999958
ribosomal protein S6	MGI:MGI:98159	-0.986271	0.137751	0.999958
elastin microfibril interfacer 3	MGI:MGI:2389142	-0.98193	0.137759	0.999958
guanine nucleotide binding protein, alpha stimulating, olfactory type	MGI:MGI:95774	-0.222194	0.13777	0.999958
transmembrane 6 superfamily member 1	MGI:MGI:1933209	0.526341	0.13777	0.999958
GC-rich promoter binding protein 1-like 1 pseudogene	MGI:MGI:3644547	0.725678	0.137781	0.999958
angiopoietin 1	MGI:MGI:108448	-0.269779	0.137801	0.999958
doublesex and mab-3 related transcription factor like family A2, opposite strand	MGI:MGI:1924703	0.708671	0.137897	0.999958
armadillo repeat containing 2	MGI:MGI:1916449	-0.34218	0.13805	0.999958
mitichondrial ribosomal protein L23, pseudogene 1	MGI:MGI:3650679	-0.276257	0.13808	0.999958
leucine rich repeat containing 45	MGI:MGI:2387183	0.266807	0.138086	0.999958
NA	NA	1.24514	0.138114	0.999958
zinc finger and BTB domain containing 18	MGI:MGI:1353609	-0.226914	0.13814	0.999958
RIKEN cDNA 2810459M11 gene	MGI:MGI:1920042	0.244959	0.138168	0.999958
NA	NA	1.49611	0.138182	0.999958
Bardet-Biedl syndrome 4 (human)	MGI:MGI:2143311	0.193925	0.138217	0.999958
centrosomal protein 290	MGI:MGI:2384917	0.24404	0.138453	0.999958
serine/threonine kinase 32C	MGI:MGI:2385336	-0.388405	0.138461	0.999958
zinc finger protein 706	MGI:MGI:1915286	-0.259677	0.138509	0.999958
telomeric repeat binding factor 2, interacting protein	MGI:MGI:1929871	-0.258631	0.138521	0.999958
RIKEN cDNA 4933404O12 gene	MGI:MGI:1914002	0.199349	0.13857	0.999958
myostatin	MGI:MGI:95691	-0.970068	0.138674	0.999958
tumor suppressor candidate 5	MGI:MGI:3029307	0.193452	0.138679	0.999958
spire homolog 1 (Drosophila)	MGI:MGI:1915416	-0.177175	0.138702	0.999958
F-box protein 31	MGI:MGI:1354708	-0.156739	0.138737	0.999958
zinc finger protein 319	MGI:MGI:1890618	-0.17086	0.138789	0.999958
zinc finger, AN1 type domain 2B	MGI:MGI:1916068	-0.178149	0.138869	0.999958
sphingomyelin synthase 2	MGI:MGI:1921692	0.23377	0.138951	0.999958
vinculin	MGI:MGI:98927	0.234313	0.138995	0.999958
gelsolin	MGI:MGI:95851	-0.359541	0.139219	0.999958
synaptopodin	MGI:MGI:1099446	-0.477484	0.13922	0.999958
macrophage erythroblast attacher	MGI:MGI:1891748	-0.170238	0.139232	0.999958
glutamate receptor, ionotropic, AMPA2 (alpha 2)	MGI:MGI:95809	0.21641	0.13927	0.999958
RIKEN cDNA B130046B21 gene	MGI:MGI:3704458	-0.906404	0.139278	0.999958
cDNA Sequence BC037032	MGI:MGI:3040924	0.744253	0.139295	0.999958
NIMA (never in mitosis gene a)-related expressed kinase 11	MGI:MGI:2442276	-0.72105	0.139387	0.999958
predicted gene 4907	MGI:MGI:3648288	-1.53993	0.139434	0.999958
ribonuclease L (2', 5'-oligoisoadenylate synthetase-dependent)	MGI:MGI:1098272	-1.11584	0.139552	0.999958
predicted gene 11762	MGI:MGI:3651277	0.738663	0.139633	0.999958
leucine-zipper-like transcriptional regulator, 1	MGI:MGI:1914113	0.141904	0.139652	0.999958
activating transcription factor 5	MGI:MGI:2141857	-0.227645	0.139678	0.999958
heterogeneous nuclear ribonucleoprotein C pseudogene	MGI:MGI:3801732	1.15856	0.139718	0.999958
potassium voltage gated channel, Shab-related subfamily, member 2	MGI:MGI:99632	0.259436	0.139928	0.999958
Flt3 interacting zinc finger protein 1	MGI:MGI:1344336	-0.172379	0.139959	0.999958
NA	NA	0.789188	0.140031	0.999958
UDP-Gal:betaGlcNAc beta 1,3-galactosyltransferase, polypeptide 4	MGI:MGI:1859517	0.432342	0.140047	0.999958
deltex 3-like, E3 ubiquitin ligase	MGI:MGI:2656973	-0.440993	0.140132	0.999958
NA	NA	1.16638	0.140146	0.999958
cysteine sulfinic acid decarboxylase	MGI:MGI:2180098	0.264028	0.140159	0.999958
sarcoglycan zeta	MGI:MGI:2388820	-0.15664	0.140284	0.999958
karyopherin (importin) alpha 2	MGI:MGI:103561	0.761005	0.140413	0.999958
inositol 1,4,5-triphosphate receptor 3	MGI:MGI:96624	0.426618	0.1405	0.999958
NA	NA	1.56722	0.140656	0.999958
contactin associated protein-like 3	MGI:MGI:3588199	-0.303236	0.140671	0.999958
proline rich Gla (G-carboxyglutamic acid) 3 (transmembrane)	MGI:MGI:2685214	-0.200346	0.140716	0.999958
translocase of inner mitochondrial membrane 8B	MGI:MGI:1353424	-0.368193	0.140718	0.999958
trans-acting transcription factor 8	MGI:MGI:2443471	-0.176412	0.14073	0.999958
ATR interacting protein	MGI:MGI:1925349	-0.570098	0.140807	0.999958
msh homeobox 3	MGI:MGI:106587	0.977065	0.140858	0.999958
cytidine 5'-triphosphate synthase pseudogene	MGI:MGI:3646326	-0.312397	0.14088	0.999958
G protein-coupled receptor 108	MGI:MGI:1925558	0.324699	0.140927	0.999958
contactin associated protein-like 2	MGI:MGI:1914047	-0.200319	0.14097	0.999958
aldehyde dehydrogenase 1 family, member B1	MGI:MGI:1919785	-0.209295	0.141058	0.999958
predicted gene, 16701	MGI:MGI:4439625	-0.471673	0.141075	0.999958
Y box protein 1 pseudogene	MGI:MGI:3652066	-0.191083	0.14124	0.999958
RIKEN cDNA D630023F18 gene	MGI:MGI:2138198	-1.06301	0.141281	0.999958
interleukin 13 receptor, alpha 1	MGI:MGI:105052	-0.446502	0.141293	0.999958
predicted gene 12993	MGI:MGI:3650477	-0.776995	0.141405	0.999958
diphthamine biosynthesis 3	MGI:MGI:1922658	0.190431	0.141445	0.999958
transmembrane protein 126A pseudogene	MGI:MGI:3705337	0.524084	0.141506	0.999958
SRY (sex determining region Y)-box 30	MGI:MGI:1341157	-0.138419	0.141519	0.999958
transmembrane protein 201	MGI:MGI:1196277	0.508232	0.141547	0.999958
proteoglycan 4 (megakaryocyte stimulating factor, articular superficial zone protein)	MGI:MGI:1891344	-1.19309	0.141628	0.999958
carboxypeptidase E	MGI:MGI:101932	-0.189303	0.141679	0.999958
family with sequence similarity 213, member B	MGI:MGI:1913719	-0.415648	0.141704	0.999958
angel homolog 1 (Drosophila)	MGI:MGI:1915987	0.230779	0.141817	0.999958
akirin 1	MGI:MGI:1915300	-0.222681	0.141856	0.999958
dehydrogenase E1 and transketolase domain containing 1	MGI:MGI:2445096	0.262889	0.141897	0.999958
tyrosine 3-monooxygenase/tryptophan 5-monooxygenase activation protein, theta polypeptide	MGI:MGI:891963	-1.33171	0.141941	0.999958
superkiller viralicidic activity 2-like 2 (S. cerevisiae)	MGI:MGI:1919448	-0.613735	0.141977	0.999958
succinate dehydrogenase complex assembly factor 4	MGI:MGI:1915252	-0.213011	0.141986	0.999958
predicted gene 14719	MGI:MGI:3705771	-0.472193	0.142159	0.999958
adhesion G protein-coupled receptor F4	MGI:MGI:1925499	1.48393	0.142187	0.999958
cytochrome c, somatic	MGI:MGI:88578	-0.772056	0.142245	0.999958
leucine carboxyl methyltransferase 1	MGI:MGI:1353593	0.200643	0.142316	0.999958
NA	NA	1.2846	0.142498	0.999958
X-linked myotubular myopathy gene 1	MGI:MGI:1099452	0.444701	0.142545	0.999958
glutaredoxin	MGI:MGI:2135625	0.405859	0.14271	0.999958
ring finger protein 38	MGI:MGI:1920719	-0.894091	0.142722	0.999958
cadherin 7, type 2	MGI:MGI:2442792	-0.312038	0.142762	0.999958
isoleucine-tRNA synthetase pseudogene	MGI:MGI:3645366	0.315406	0.14286	0.999958
diacylglycerol kinase, beta	MGI:MGI:2442474	0.346761	0.142866	0.999958
family with sequence similarity 134, member A	MGI:MGI:2388278	-0.144563	0.142885	0.999958
aquaporin 9	MGI:MGI:1891066	1.43095	0.142892	0.999958
KDEL (Lys-Asp-Glu-Leu) containing 1	MGI:MGI:1919300	0.245018	0.142978	0.999958
dynein heavy chain domain 1	MGI:MGI:1924755	0.357158	0.143011	0.999958
synaptophysin-like protein	MGI:MGI:108081	0.370884	0.143051	0.999958
kinesin family member 19A	MGI:MGI:2447024	-0.737278	0.143086	0.999958
Ras association (RalGDS/AF-6) domain family member 3	MGI:MGI:2179722	-0.359327	0.143126	0.999958
transmembrane protein 245	MGI:MGI:2445107	-0.223566	0.143136	0.999958
predicted gene 9804	MGI:MGI:3704387	0.680162	0.143188	0.999958
dynein, axonemal, heavy chain 3	MGI:MGI:2683040	-1.35515	0.143217	0.999958
component of oligomeric golgi complex 8	MGI:MGI:2142885	0.184351	0.143342	0.999958
Rho guanine nucleotide exchange factor (GEF) 10	MGI:MGI:2444453	0.233689	0.143351	0.999958
autophagy related 2B	MGI:MGI:1923809	0.158595	0.14342	0.999958
creatine kinase, brain	MGI:MGI:88407	-0.185709	0.143473	0.999958
NA	NA	-0.51899	0.14352	0.999958
solute carrier family 25, member 36	MGI:MGI:1924909	0.215967	0.143629	0.999958
glycogen synthase kinase 3 alpha pseudogene	MGI:MGI:3645368	0.228832	0.143849	0.999958
Sep (O-phosphoserine) tRNA:Sec (selenocysteine) tRNA synthase	MGI:MGI:1098791	0.503298	0.143913	0.999958
small nuclear ribonucleoprotein D1	MGI:MGI:98344	-0.256951	0.143956	0.999958
glutamic pyruvic transaminase, soluble	MGI:MGI:95802	0.298267	0.143984	0.999958
SHC (Src homology 2 domain containing) transforming protein 2	MGI:MGI:106180	-0.254744	0.143993	0.999958
predicted gene, 37249	MGI:MGI:5610477	0.636068	0.144094	0.999958
NA	NA	1.01922	0.144102	0.999958
NA	NA	0.590291	0.144235	0.999958
small integral membrane protein 14	MGI:MGI:1915802	0.206987	0.144236	0.999958
phosphopantothenoylcysteine decarboxylase	MGI:MGI:1914062	-0.367217	0.144261	0.999958
zinc finger protein 451	MGI:MGI:2137896	0.288044	0.144285	0.999958
DEAD/H (Asp-Glu-Ala-Asp/His) box helicase 11	MGI:MGI:2443590	0.266039	0.144561	0.999958
predicted pseudogene 7146	MGI:MGI:3645120	1.15008	0.144724	0.999958
integrin binding sialoprotein	MGI:MGI:96389	1.30406	0.144731	0.999958
transmembrane protein 62	MGI:MGI:2139461	0.547083	0.144755	0.999958
kinesin family member 16B	MGI:MGI:1098240	0.272123	0.14499	0.999958
mutL homolog 1	MGI:MGI:101938	0.240302	0.14511	0.999958
RIKEN cDNA A330041J22 gene	MGI:MGI:2442269	1.23928	0.145205	0.999958
NA	NA	1.36771	0.145289	0.999958
prostaglandin E synthase	MGI:MGI:1927593	-0.675109	0.145319	0.999958
chondroitin sulfate proteoglycan 5	MGI:MGI:1352747	-0.186632	0.145325	0.999958
NADH dehydrogenase (ubiquinone) 1 alpha subcomplex, 13	MGI:MGI:1914434	-0.236636	0.145549	0.999958
40S ribosomal protein S28 pseudogene	MGI:MGI:3704272	-0.492006	0.145679	0.999958
RUN and SH3 domain containing 2	MGI:MGI:2140371	0.260395	0.145785	0.999958
peroxiredoxin pseudogene 2	MGI:MGI:5434754	0.243624	0.145822	0.999958
kelch domain containing 4	MGI:MGI:2384569	0.21762	0.145863	0.999958
NA	NA	0.749262	0.145875	0.999958
oxidative stress induced growth inhibitor 1	MGI:MGI:1919089	1.4555	0.14588	0.999958
protein kinase D1	MGI:MGI:99879	0.241345	0.145903	0.999958
THAP domain containing 7	MGI:MGI:1916259	-0.632089	0.146024	0.999958
amine oxidase, copper containing 2 (retina-specific)	MGI:MGI:2668431	0.321106	0.14611	0.999958
RIKEN cDNA 5730508B09 gene	MGI:MGI:1917867	0.28874	0.146114	0.999958
isovaleryl coenzyme A dehydrogenase	MGI:MGI:1929242	-0.206995	0.146194	0.999958
predicted gene 15910	MGI:MGI:3802158	-1.53132	0.146249	0.999958
melanoma associated antigen (mutated) 1	MGI:MGI:1915364	0.15477	0.146406	0.999958
retinoic acid receptor, beta	MGI:MGI:97857	-0.304163	0.146487	0.999958
mediator complex subunit 26	MGI:MGI:1917875	-0.225806	0.146633	0.999958
predicted gene, 17484	MGI:MGI:4937118	-0.482579	0.146666	0.999958
zinc finger and BTB domain containing 22	MGI:MGI:1931870	0.219874	0.146697	0.999958
RIKEN cDNA A430033K04 gene	MGI:MGI:3583896	0.218198	0.146727	0.999958
predicted gene 9917	MGI:MGI:3704343	0.710721	0.14674	0.999958
SLU7 splicing factor homolog (S. cerevisiae)	MGI:MGI:2385598	0.273461	0.146774	0.999958
sphingosine-1-phosphate receptor 4	MGI:MGI:1333809	0.595857	0.146813	0.999958
glyceraldehyde-3-phosphate dehydrogenase pseudogene	MGI:MGI:3644333	1.27128	0.146838	0.999958
solute carrier family 27 (fatty acid transporter), member 4	MGI:MGI:1347347	-0.975219	0.146838	0.999958
dual adaptor for phosphotyrosine and 3-phosphoinositides 1	MGI:MGI:1347063	0.528785	0.146921	0.999958
potassium voltage-gated channel, subfamily Q, member 1	MGI:MGI:108083	-0.709185	0.146996	0.999958
a disintegrin-like and metallopeptidase (reprolysin type) with thrombospondin type 1 motif, 2	MGI:MGI:1347356	-0.337972	0.147025	0.999958
predicted gene 5464	MGI:MGI:3643060	1.08714	0.147029	0.999958
slowmo homolog 2 (Drosophila)	MGI:MGI:1913640	-1.20223	0.147146	0.999958
phospholipase A2, group IVB (cytosolic)	MGI:MGI:2384819	0.628309	0.147306	0.999958
pantothenate kinase 4	MGI:MGI:2387466	0.207297	0.147368	0.999958
dihydrouridine synthase 2	MGI:MGI:1913619	-0.28571	0.147696	0.999958
phosphatidylinositol glycan anchor biosynthesis, class K	MGI:MGI:1913863	-0.345855	0.14772	0.999958
hedgehog interacting protein-like 2	MGI:MGI:1926022	0.862495	0.147762	0.999958
histone cluster 2, H2bb	MGI:MGI:2448413	0.679098	0.147793	0.999958
microtubule-associated protein 1 light chain 3 pseudogene 2	MGI:MGI:3648620	-0.344424	0.147853	0.999958
ATPase, H+ transporting, lysosomal V1 subunit F	MGI:MGI:1913394	-0.21474	0.147949	0.999958
sodium channel, type IV, beta	MGI:MGI:2687406	-0.290041	0.148274	0.999958
translocase of outer mitochondrial membrane 34	MGI:MGI:1914395	-0.193153	0.148308	0.999958
calmodulin 3	MGI:MGI:103249	-0.142933	0.148372	0.999958
zinc finger protein 791	MGI:MGI:3648473	-0.203722	0.148376	0.999958
UFM1-specific peptidase 1	MGI:MGI:1917490	0.201441	0.148395	0.999958
MGAT4 family, member C	MGI:MGI:1914819	-0.404507	0.148427	0.999958
leucine zipper, down-regulated in cancer 1-like	MGI:MGI:2675858	-0.143293	0.148442	0.999958
cyclin L2	MGI:MGI:1927119	0.247693	0.148538	0.999958
SNW domain containing 1	MGI:MGI:1913604	-0.155477	0.148594	0.999958
predicted gene 14137	MGI:MGI:3651144	0.566608	0.148597	0.999958
DND microRNA-mediated repression inhibitor 1	MGI:MGI:2447763	-0.591393	0.148629	0.999958
NADH dehydrogenase (ubiquinone) 1, subcomplex unknown, 1	MGI:MGI:1913627	-0.546741	0.149052	0.999958
transcription elongation factor A (SII) 1, pseudogene 1	MGI:MGI:1861432	0.221352	0.149193	0.999958
F11 receptor	MGI:MGI:1321398	-0.388248	0.149349	0.999958
RAB2A, member RAS oncogene family	MGI:MGI:1928750	-0.14254	0.149421	0.999958
NA	NA	0.596113	0.149462	0.999958
adaptor-related protein complex 3, beta 1 subunit	MGI:MGI:1333879	0.196449	0.149463	0.999958
engulfment and cell motility 3	MGI:MGI:2679007	0.561402	0.149486	0.999958
CD24a antigen pseudogene	MGI:MGI:3641922	1.07556	0.149511	0.999958
zinc finger protein 953	MGI:MGI:3612873	0.235958	0.149516	0.999958
NA	NA	0.673485	0.149525	0.999958
serine/arginine repetitive matrix 2 pseudogene	MGI:MGI:4415001	0.231322	0.149526	0.999958
RIKEN cDNA 3110039M20 gene	MGI:MGI:1914543	0.388011	0.149588	0.999958
cell division cycle 26 pseudogene	MGI:MGI:3643688	0.602334	0.149641	0.999958
predicted gene 9821	MGI:MGI:3704208	0.452335	0.149789	0.999958
GPRIN family member 3	MGI:MGI:1924785	-0.44872	0.14982	0.999958
galactosidase, alpha	MGI:MGI:1347344	0.378924	0.149916	0.999958
polypyrimidine tract binding protein 3	MGI:MGI:1923334	-0.188106	0.150094	0.999958
transducin (beta)-like 2	MGI:MGI:1351652	-0.165827	0.150163	0.999958
lymphocyte antigen 96	MGI:MGI:1341909	1.06918	0.150176	0.999958
solute carrier family 7 (cationic amino acid transporter, y+ system), member 4	MGI:MGI:2146512	-0.156653	0.150196	0.999958
Bloom syndrome, RecQ helicase-like	MGI:MGI:1328362	0.210858	0.150198	0.999958
angiotensin II receptor, type 1a	MGI:MGI:87964	1.42004	0.150228	0.999958
calmin	MGI:MGI:2136957	0.323199	0.150268	0.999958
tumor necrosis factor receptor superfamily, member 18	MGI:MGI:894675	0.173206	0.150281	0.999958
POU domain, class 3, transcription factor 4	MGI:MGI:101894	-0.225679	0.150366	0.999958
proteasome (prosome, macropain) subunit, beta type 3 pseudogene	MGI:MGI:3645284	-0.649987	0.150481	0.999958
unc-51-like kinase 4	MGI:MGI:1921622	-0.254105	0.150515	0.999958
predicted gene 7873	MGI:MGI:3647803	-0.963253	0.15058	0.999958
DET1 and DDB1 associated 1	MGI:MGI:1913748	-0.16027	0.150597	0.999958
RIKEN cDNA 4933415A04 gene	MGI:MGI:1922977	1.31434	0.150603	0.999958
ribosomal protein S2, pseudogene 5	MGI:MGI:3647821	-0.176459	0.15067	0.999958
NA	NA	-0.739434	0.150926	0.999958
solute carrier family 2 (facilitated glucose transporter), member 5	MGI:MGI:1928369	-0.320594	0.150999	0.999958
zinc finger, CW type with PWWP domain 1	MGI:MGI:2685899	-0.245683	0.151004	0.999958
predicted gene 12176	MGI:MGI:3651497	-1.35164	0.15116	0.999958
RIKEN cDNA 4930451G09 gene	MGI:MGI:1921934	0.430995	0.151178	0.999958
NA	NA	-1.16277	0.151216	0.999958
predicted gene 13205	MGI:MGI:3700976	-0.974887	0.151223	0.999958
gap junction protein, alpha 5	MGI:MGI:95716	0.91385	0.15132	0.999958
paralemmin 2	MGI:MGI:1934601	-0.35304	0.151462	0.999958
interleukin 20 receptor beta	MGI:MGI:2143266	-0.882357	0.15148	0.999958
autophagy related 14	MGI:MGI:1261775	0.202308	0.151738	0.999958
bleomycin hydrolase	MGI:MGI:1345186	-0.151513	0.151754	0.999958
patched domain containing 4	MGI:MGI:1920485	0.537767	0.15189	0.999958
pyruvate dehydrogenase E1 alpha 1	MGI:MGI:97532	-0.180995	0.151915	0.999958
transmembrane protein 38B	MGI:MGI:1098718	-0.214088	0.152063	0.999958
presequence translocase-asssociated motor 16 homolog (S. cerevisiae)	MGI:MGI:1913699	-0.442841	0.152095	0.999958
PCNA-associated factor pseudogene	MGI:MGI:3642670	-1.30864	0.152103	0.999958
cochlin	MGI:MGI:1278313	-0.35824	0.152134	0.999958
Yip1 interacting factor homolog B (S. cerevisiae)	MGI:MGI:1924504	0.242647	0.152178	0.999958
NA	NA	-0.543527	0.152202	0.999958
NA	NA	-1.26176	0.152249	0.999958
zinc finger protein 955A	MGI:MGI:4834570	0.211502	0.152335	0.999958
ST3 beta-galactoside alpha-2,3-sialyltransferase 2	MGI:MGI:99427	0.171089	0.152383	0.999958
LYR motif containing 1	MGI:MGI:1921169	0.437649	0.152462	0.999958
RIKEN cDNA A330040F15 gene	MGI:MGI:3698434	-0.9052	0.152529	0.999958
microcephaly, primary autosomal recessive 1	MGI:MGI:2443308	0.259897	0.152563	0.999958
predicted gene 13531	MGI:MGI:3651643	0.637813	0.152601	0.999958
Meis homeobox 2	MGI:MGI:108564	-0.157437	0.152944	0.999958
aurora kinase A and ninein interacting protein	MGI:MGI:1917135	0.653997	0.153011	0.999958
nuclear apoptosis inducing factor 1	MGI:MGI:1918504	-0.24672	0.153083	0.999958
RUN and FYVE domain-containing 2	MGI:MGI:1917682	-0.120374	0.153093	0.999958
exosome component 3	MGI:MGI:1913612	-0.264865	0.153197	0.999958
ER membrane protein complex subunit 8	MGI:MGI:1343095	-0.179187	0.153288	0.999958
ankyrin repeat domain 9	MGI:MGI:1921501	-0.500221	0.153308	0.999958
prefoldin 1	MGI:MGI:1914449	-0.233932	0.153731	0.999958
candidate tumor suppressor in ovarian cancer 2	MGI:MGI:2179725	-0.404403	0.15393	0.999958
tenascin C	MGI:MGI:101922	-0.162598	0.153943	0.999958
NA	NA	1.40094	0.153947	0.999958
paraoxonase 2	MGI:MGI:106687	-0.266497	0.154014	0.999958
abhydrolase domain containing 13	MGI:MGI:1916154	-0.217818	0.154081	0.999958
taspase, threonine aspartase 1	MGI:MGI:1923062	0.321957	0.154114	0.999958
ubiquitin family domain containing 1	MGI:MGI:107301	0.214743	0.154139	0.999958
alpha-N-acetylglucosaminidase (Sanfilippo disease IIIB)	MGI:MGI:1351641	-0.323219	0.154237	0.999958
ribosomal protein L35A	MGI:MGI:1928894	-0.424639	0.154481	0.999958
transmembrane protein 135	MGI:MGI:1920009	0.265949	0.154534	0.999958
minichromosome maintenance 9 homologous recombination repair factor	MGI:MGI:1918817	0.271272	0.154671	0.999958
NA	NA	-0.244425	0.155003	0.999958
PHD finger protein 20, pseudogene	MGI:MGI:5010233	-0.241189	0.155012	0.999958
regulator of G-protein signaling 2	MGI:MGI:1098271	-0.209818	0.155048	0.999958
proteinase 3	MGI:MGI:893580	-0.382593	0.155121	0.999958
paired related homeobox 2	MGI:MGI:98218	0.705563	0.155121	0.999958
galactosidase, beta 1-like	MGI:MGI:1921827	0.253162	0.155142	0.999958
regulator of G protein signaling 7	MGI:MGI:1346089	-0.251942	0.155153	0.999958
guanosine monophosphate reductase 2	MGI:MGI:1917903	-0.187939	0.155236	0.999958
aarF domain containing kinase 2	MGI:MGI:1889336	0.200314	0.155268	0.999958
dynein light chain Tctex-type 1A	MGI:MGI:3807506	0.31771	0.155579	0.999958
stathmin 1 pseudogene	MGI:MGI:3651631	-0.148216	0.155648	0.999958
NA	NA	-1.1514	0.155668	0.999958
proline rich 36	MGI:MGI:3605626	-0.211464	0.155718	0.999958
zinc finger protein 746	MGI:MGI:1916478	-0.436795	0.155879	0.999958
RAB13, member RAS oncogene family	MGI:MGI:1927232	0.376187	0.156218	0.999958
ubiquitin specific peptidase 48	MGI:MGI:2158502	-0.15559	0.156238	0.999958
FBJ osteosarcoma oncogene B	MGI:MGI:95575	-1.16192	0.156327	0.999958
dynein, axonemal, light intermediate polypeptide 1	MGI:MGI:1922813	1.3072	0.156346	0.999958
neuropeptide FF-amide peptide precursor	MGI:MGI:1891708	1.18935	0.156358	0.999958
SH2 domain containing 5	MGI:MGI:2446215	0.90158	0.156495	0.999958
HMG box domain containing 4	MGI:MGI:1918073	0.153662	0.156522	0.999958
predicted pseudogene 6505	MGI:MGI:3648080	-0.608332	0.156543	0.999958
calcium activated nucleotidase 1	MGI:MGI:1923275	-0.130675	0.15656	0.999958
solute carrier family 25, member 37	MGI:MGI:1914962	-0.207666	0.156821	0.999958
CASP2 and RIPK1 domain containing adaptor with death domain	MGI:MGI:1336168	-0.350254	0.156899	0.999958
myeloid leukemia factor 2	MGI:MGI:1353554	-0.144359	0.156949	0.999958
NA	NA	0.603261	0.157117	0.999958
mitochondrial pyruvate carrier 2	MGI:MGI:1917706	-0.205941	0.157124	0.999958
solute carrier family 3, member 1	MGI:MGI:1195264	-0.131095	0.157136	0.999958
solute carrier family 7 (cationic amino acid transporter, y+ system), member 11	MGI:MGI:1347355	-0.222442	0.157202	0.999958
protein kinase C, delta binding protein	MGI:MGI:1923422	0.489168	0.157225	0.999958
zinc finger protein 518A	MGI:MGI:1919922	-0.130871	0.15725	0.999958
leucine rich repeat containing 29	MGI:MGI:2443262	0.649513	0.157287	0.999958
prospero homeobox 2 opposite strand	MGI:MGI:5011542	1.03307	0.157303	0.999958
distal-less homeobox 2	MGI:MGI:94902	-0.302683	0.157346	0.999958
TOX high mobility group box family member 4	MGI:MGI:1915389	0.296717	0.157736	0.999958
ribosome production factor 1 homolog	MGI:MGI:1917535	0.357283	0.15777	0.999958
solute carrier family 9, subfamily B (NHA2, cation proton antiporter 2), member 2	MGI:MGI:2140077	1.46366	0.157781	0.999958
methionine-tRNA synthetase 2 (mitochondrial)	MGI:MGI:2444136	0.177666	0.157798	0.999958
galactosylceramidase	MGI:MGI:95636	0.184799	0.157955	0.999958
cytotoxic granule-associated RNA binding protein 1	MGI:MGI:107914	0.177149	0.158014	0.999958
V-set and transmembrane domain containing 2B	MGI:MGI:1914525	-0.30267	0.158063	0.999958
E2F transcription factor 5	MGI:MGI:105091	-0.228743	0.158238	0.999958
suprabasin	MGI:MGI:2446326	-0.186568	0.15861	0.999958
hephaestin	MGI:MGI:1332240	-0.46583	0.158618	0.999958
predicted gene 9754	MGI:MGI:3704256	1.14922	0.158747	0.999958
deltex 4, E3 ubiquitin ligase	MGI:MGI:2672905	-0.152793	0.158828	0.999958
nudix (nucleoside diphosphate linked moiety X)-type motif 11	MGI:MGI:1930957	-0.441886	0.158952	0.999958
CDC-like kinase 1	MGI:MGI:107403	0.21957	0.159025	0.999958
zinc finger protein 560	MGI:MGI:1915280	0.32703	0.159122	0.999958
REM2 and RAB-like small GTPase 1	MGI:MGI:1923416	0.855819	0.159134	0.999958
ligand of numb-protein X 1	MGI:MGI:1278335	0.601647	0.159157	0.999958
Aly/REF export factor pseudogene	MGI:MGI:3646684	1.29314	0.159281	0.999958
achalasia, adrenocortical insufficiency, alacrimia	MGI:MGI:2443767	-0.21038	0.159304	0.999958
GINS complex subunit 2 (Psf2 homolog)	MGI:MGI:1921019	0.275375	0.159353	0.999958
synuclein, beta	MGI:MGI:1889011	-0.142425	0.1596	0.999958
transmembrane protein 129	MGI:MGI:1915616	-0.181804	0.159625	0.999958
asparagine-linked glycosylation 11 (alpha-1,2-mannosyltransferase)	MGI:MGI:2142632	-0.220805	0.159632	0.999958
synaptotagmin I	MGI:MGI:99667	-0.755304	0.159723	0.999958
versican	MGI:MGI:102889	0.225991	0.159798	0.999958
ribosomal protein L9	MGI:MGI:1298373	-1.13841	0.159945	0.999958
src-like adaptor	MGI:MGI:104295	-0.180576	0.159948	0.999958
RIKEN cDNA A830011K09 gene	MGI:MGI:2442570	-0.416299	0.159976	0.999958
signal transducer and activator of transcription 1	MGI:MGI:103063	0.231149	0.160006	0.999958
predicted gene 14942	MGI:MGI:3646389	1.44368	0.160098	0.999958
plexin domain containing 1	MGI:MGI:1919574	-0.92792	0.160111	0.999958
X-linked Kx blood group related 8	MGI:MGI:2685877	-1.07208	0.160336	0.999958
NA	NA	1.28036	0.16047	0.999958
RNA binding motif protein 12 B2	MGI:MGI:1924854	0.209427	0.160482	0.999958
coiled-coil domain containing 159	MGI:MGI:1914369	0.339999	0.160509	0.999958
Kruppel-like factor 16	MGI:MGI:2153049	-0.193943	0.160756	0.999958
interferon regulatory factor 6	MGI:MGI:1859211	-1.12408	0.160815	0.999958
G0/G1 switch gene 2	MGI:MGI:1316737	-0.915198	0.160818	0.999958
NA	NA	-0.914276	0.160829	0.999958
protein tyrosine phosphatase domain containing 1	MGI:MGI:2145430	0.176724	0.161145	0.999958
solute carrier family 25 (mitochondrial carrier, citrate transporter), member 1	MGI:MGI:1345283	-0.238003	0.16128	0.999958
Rac GTPase-activating protein 1	MGI:MGI:1349423	0.188783	0.161285	0.999958
myeloid/lymphoid or mixed-lineage leukemia; translocated to, 10	MGI:MGI:1329038	0.156154	0.161301	0.999958
RIKEN cDNA 2810405F17 gene	MGI:MGI:1917225	-0.566918	0.161322	0.999958
aryl-hydrocarbon receptor	MGI:MGI:105043	0.399361	0.161499	0.999958
Zinc finger protein 212	MGI:MGI:2682609	-0.28708	0.161515	0.999958
ADP-ribosylation factor 3	MGI:MGI:99432	-0.158179	0.161547	0.999958
phosphoenolpyruvate carboxykinase 2 (mitochondrial)	MGI:MGI:1860456	-0.366089	0.161579	0.999958
poly (ADP-ribose) polymerase family, member 9	MGI:MGI:1933117	0.532294	0.161738	0.999958
RIKEN cDNA 2310036O22 gene	MGI:MGI:1922833	-0.186783	0.161745	0.999958
collagen, type V, alpha 3	MGI:MGI:1858212	-1.35944	0.161839	0.999958
sodium channel, voltage-gated, type I, alpha	MGI:MGI:98246	-0.337012	0.161979	0.999958
transmembrane protein 51	MGI:MGI:2384874	0.665909	0.162103	0.999958
predicted gene 5977	MGI:MGI:3779541	0.581979	0.162184	0.999958
histone H4 transcription factor	MGI:MGI:2429620	0.216939	0.162185	0.999958
NA	NA	-0.472638	0.162282	0.999958
aarF domain containing kinase 5	MGI:MGI:2679274	0.279179	0.1623	0.999958
BTB (POZ) domain containing 8	MGI:MGI:3646208	1.15531	0.162303	0.999958
ribosomal protein L22 like 1	MGI:MGI:1915278	-0.230595	0.162317	0.999958
leukotriene A4 hydrolase pseudogene	MGI:MGI:3643638	0.78443	0.162351	0.999958
lipoyltransferase 1	MGI:MGI:3645211	0.470664	0.162366	0.999958
keratin 77	MGI:MGI:3588209	-0.76388	0.162421	0.999958
mitogen-activated protein kinase kinase kinase 6	MGI:MGI:1855691	-1.13352	0.162533	0.999958
NADH dehydrogenase (ubiquinone) 1 alpha subcomplex assembly factor 7	MGI:MGI:1920944	0.248949	0.162545	0.999958
RAS protein activator like 2	MGI:MGI:2443881	0.161111	0.162564	0.999958
RAB4A, member RAS oncogene family	MGI:MGI:105069	-0.230129	0.162586	0.999958
centromere protein T	MGI:MGI:2443939	0.172038	0.162632	0.999958
autophagy/beclin 1 regulator 1	MGI:MGI:2443564	-0.124685	0.162695	0.999958
intersectin 2	MGI:MGI:1338049	0.190685	0.162982	0.999958
arylsulfatase A	MGI:MGI:88077	0.20157	0.163078	0.999958
coiled-coil domain containing 142, opposite strand	MGI:MGI:3783052	1.23928	0.163171	0.999958
protein S (alpha)	MGI:MGI:1095733	-0.340406	0.163224	0.999958
chemokine (C-C motif) ligand 28	MGI:MGI:1861731	-0.609078	0.163354	0.999958
glutamate decarboxylase 1, pseudogene	MGI:MGI:95633	-0.401513	0.163426	0.999958
SIX homeobox 3, opposite strand 1	MGI:MGI:1925118	-0.458206	0.163524	0.999958
NA	NA	-1.31123	0.163594	0.999958
cytochrome P450, family 19, subfamily a, polypeptide 1	MGI:MGI:88587	1.16167	0.163756	0.999958
testis expressed 26	MGI:MGI:1923110	0.18858	0.163766	0.999958
predicted pseudogene 6415	MGI:MGI:3648526	-0.245461	0.163883	0.999958
prolactin receptor	MGI:MGI:97763	-0.922707	0.164001	0.999958
small ArfGAP 2	MGI:MGI:1917030	-0.174891	0.164035	0.999958
latent transforming growth factor beta binding protein 4	MGI:MGI:1321395	0.220942	0.164051	0.999958
mitochondrial ribosomal protein L34	MGI:MGI:2137227	-0.255098	0.164253	0.999958
translocase of outer mitochondrial membrane 6, opposite strand	MGI:MGI:3705171	-0.382197	0.164294	0.999958
dermatan sulfate epimerase-like	MGI:MGI:2442948	0.244095	0.164345	0.999958
wingless-type MMTV integration site family, member 10A	MGI:MGI:108071	0.457959	0.164404	0.999958
family with sequence similarity 46, member C	MGI:MGI:1921895	-0.443781	0.164424	0.999958
NA	NA	-0.888841	0.164597	0.999958
fibroblast growth factor receptor substrate 3	MGI:MGI:2135965	-0.190544	0.164671	0.999958
solute carrier family 16 (monocarboxylic acid transporters), member 9	MGI:MGI:1914109	0.235842	0.164727	0.999958
folate receptor 1 (adult)	MGI:MGI:95568	1.86571	0.164732	0.999958
PDZ domain containing RING finger 4	MGI:MGI:3056996	-0.268802	0.16486	0.999958
RIKEN cDNA 4932441J04 gene	MGI:MGI:2441691	-0.65695	0.164865	0.999958
predicted gene 27239	MGI:MGI:5521082	-0.983633	0.164972	0.999958
retinoic acid receptor, alpha	MGI:MGI:97856	-0.256172	0.164986	0.999958
contactin associated protein-like 1	MGI:MGI:1858201	0.451081	0.165118	0.999958
SMAD family member 1	MGI:MGI:109452	-0.183015	0.165191	0.999958
synaptonemal complex central element protein 2	MGI:MGI:1919096	0.55472	0.165286	0.999958
RCSD domain containing 1	MGI:MGI:2676394	-0.358315	0.165383	0.999958
myosin VB	MGI:MGI:106598	0.259807	0.165454	0.999958
glutathione S-transferase kappa 1	MGI:MGI:3643522	1.27009	0.165493	0.999958
zinc finger protein 606	MGI:MGI:1914620	-0.799656	0.165538	0.999958
ecotropic viral integration site 2a	MGI:MGI:95458	0.832539	0.165547	0.999958
IKBKB interacting protein	MGI:MGI:1914704	0.279515	0.165569	0.999958
immunoglobulin-like domain containing receptor 2	MGI:MGI:1196370	-0.249983	0.165672	0.999958
ankyrin repeat and sterile alpha motif domain containing 3	MGI:MGI:1919865	0.197473	0.165736	0.999958
ribosomal protein S18	MGI:MGI:98146	0.356777	0.166163	0.999958
NA	NA	0.902835	0.166201	0.999958
vascular endothelial growth factor B	MGI:MGI:106199	0.632454	0.166336	0.999958
zinc finger, MYM-type 6	MGI:MGI:106505	0.669559	0.166421	0.999958
WW, C2 and coiled-coil domain containing 1	MGI:MGI:2388637	-0.172322	0.166467	0.999958
polycomb group ring finger 6 pseudogene	MGI:MGI:3641899	-1.13883	0.166494	0.999958
potassium voltage-gated channel, subfamily H (eag-related), member 1	MGI:MGI:1341721	-0.28679	0.166516	0.999958
potassium voltage-gated channel, subfamily H (eag-related), member 4	MGI:MGI:2156184	-0.22754	0.166596	0.999958
N-acylsphingosine amidohydrolase 2	MGI:MGI:1859310	0.773341	0.166602	0.999958
multiple C2 domains, transmembrane 2	MGI:MGI:2685335	1.13176	0.166641	0.999958
solute carrier family 2 (facilitated glucose transporter), member 4	MGI:MGI:95758	0.271117	0.166698	0.999958
predicted gene 7393	MGI:MGI:3648357	0.959261	0.166704	0.999958
DEAD (Asp-Glu-Ala-Asp) box polypeptide 18	MGI:MGI:1914192	-0.210825	0.166873	0.999958
programmed cell death 2-like	MGI:MGI:1915329	0.225958	0.166878	0.999958
RIKEN cDNA 4632427E13 gene	MGI:MGI:1915436	0.539318	0.166912	0.999958
translocase of outer mitochondrial membrane 22 pseudogene	MGI:MGI:3650884	-0.304699	0.166921	0.999958
RIKEN cDNA 1700008J07 gene	MGI:MGI:1916610	-0.64147	0.166924	0.999958
NA	NA	-1.26149	0.167061	0.999958
predicted gene 12657	MGI:MGI:3651714	1.42906	0.167106	0.999958
small nuclear ribonucleoprotein polypeptide A'	MGI:MGI:1916231	-0.190957	0.167118	0.999958
RNA component of mitochondrial RNAase P	MGI:MGI:97937	0.448385	0.167136	0.999958
histidyl-tRNA synthetase 2	MGI:MGI:1918041	0.222653	0.167151	0.999958
cAMP responsive element binding protein 3-like 2	MGI:MGI:2442695	-0.262632	0.167166	0.999958
ATP synthase mitochondrial F1 complex assembly factor 2	MGI:MGI:2180561	0.166834	0.167243	0.999958
general transcription factor II A, 1 pseudogene	MGI:MGI:3643292	-0.658964	0.167475	0.999958
DNA methyltransferase 3A, pseudogene 1	MGI:MGI:2674154	-0.856789	0.167524	0.999958
Bruton agammaglobulinemia tyrosine kinase	MGI:MGI:88216	1.04755	0.167587	0.999958
predicted gene 11295	MGI:MGI:3651595	-0.93892	0.167594	0.999958
glutathione reductase	MGI:MGI:95804	-0.190412	0.16762	0.999958
Sec31 homolog B (S. cerevisiae)	MGI:MGI:2685187	-0.130398	0.167782	0.999958
NA	NA	0.242152	0.167799	0.999958
WNT1 inducible signaling pathway protein 1	MGI:MGI:1197008	0.726005	0.167848	0.999958
zinc finger, CCHC domain containing 24	MGI:MGI:1919168	-0.234848	0.1679	0.999958
disabled 2, mitogen-responsive phosphoprotein	MGI:MGI:109175	0.428378	0.167914	0.999958
NA	NA	0.693042	0.167949	0.999958
coiled-coil domain containing 134	MGI:MGI:1923707	0.299373	0.167958	0.999958
sphingomyelin phosphodiesterase, acid-like 3A	MGI:MGI:1931437	0.583938	0.168118	0.999958
cytochrome c oxidase assembly protein 10	MGI:MGI:1917633	-0.209447	0.168144	0.999958
NA	NA	-1.27478	0.168148	0.999958
3-hydroxy-3-methylglutaryl-Coenzyme A synthase 2	MGI:MGI:101939	-0.338544	0.168153	0.999958
RAS protein-specific guanine nucleotide-releasing factor 1	MGI:MGI:99694	0.249043	0.168318	0.999958
lymphoblastomic leukemia 1	MGI:MGI:96891	0.638254	0.168457	0.999958
transcriptional adaptor 2A	MGI:MGI:2144471	-0.204713	0.168714	0.999958
anoctamin 4	MGI:MGI:2443344	-0.290093	0.168732	0.999958
solute carrier family 29 (nucleoside transporters), member 2	MGI:MGI:1345278	-0.285678	0.168765	0.999958
checkpoint kinase 1	MGI:MGI:1202065	0.253766	0.168769	0.999958
solute carrier family 4 (anion exchanger), member 8	MGI:MGI:1928745	0.225377	0.168814	0.999958
polo-like kinase 1	MGI:MGI:97621	-0.19476	0.168861	0.999958
translocase of outer mitochondrial membrane 20 homolog pseudogene	MGI:MGI:3704210	0.405646	0.168867	0.999958
NA	NA	0.92831	0.16901	0.999958
glial cell line derived neurotrophic factor family receptor alpha 1	MGI:MGI:1100842	-0.318582	0.169023	0.999958
RIKEN cDNA A330008L17 gene	MGI:MGI:2443215	0.542891	0.169033	0.999958
leucine rich repeat containing 8A	MGI:MGI:2652847	-0.208836	0.169036	0.999958
DEAH (Asp-Glu-Ala-His) box polypeptide 29	MGI:MGI:2145374	-0.152245	0.169079	0.999958
SRY (sex determining region Y)-box 7	MGI:MGI:98369	-0.190969	0.169262	0.999958
additional sex combs like 3 (Drosophila)	MGI:MGI:2685175	0.159594	0.169493	0.999958
La ribonucleoprotein domain family, member 4 pseudogene	MGI:MGI:3805962	-0.986015	0.169572	0.999958
myosin, heavy polypeptide 6, cardiac muscle, alpha	MGI:MGI:97255	-0.643388	0.169573	0.999958
dysbindin (dystrobrevin binding protein 1) domain containing 2	MGI:MGI:106562	-0.468879	0.169656	0.999958
insulin-like growth factor binding protein 4	MGI:MGI:96439	-0.13633	0.169703	0.999958
transmembrane and tetratricopeptide repeat containing 3 pseudogene	MGI:MGI:3647900	0.393627	0.16972	0.999958
RIKEN cDNA B430212C06 gene	MGI:MGI:2442134	1.11733	0.169725	0.999958
solute carrier family 25, member 27	MGI:MGI:1921261	-0.182455	0.169781	0.999958
ankyrin repeat domain 26	MGI:MGI:1917887	0.198744	0.169781	0.999958
excision repair cross-complementing rodent repair deficiency, complementation group 6	MGI:MGI:1100494	0.162104	0.169795	0.999958
tau tubulin kinase 2	MGI:MGI:2155779	0.160028	0.169839	0.999958
mevalonate (diphospho) decarboxylase	MGI:MGI:2179327	-0.196327	0.169929	0.999958
nudix (nucleoside diphosphate linked moiety X)-type motif 8	MGI:MGI:1913637	0.369945	0.169961	0.999958
pygopus 2	MGI:MGI:1916161	-0.142527	0.169964	0.999958
protein phosphatase 3, catalytic subunit, alpha isoform	MGI:MGI:107164	-0.13932	0.170077	0.999958
opioid growth factor receptor	MGI:MGI:1919325	-0.140645	0.170092	0.999958
forkhead box N3 pseudogene	MGI:MGI:3644277	-0.726997	0.170153	0.999958
FK506 binding protein 3	MGI:MGI:1353460	0.197953	0.170244	0.999958
zinc finger, FYVE domain containing 26	MGI:MGI:1924767	0.167169	0.17036	0.999958
cilia and flagella associated protein 58	MGI:MGI:2685815	-1.46919	0.170541	0.999958
patched domain containing 2	MGI:MGI:2444403	0.19071	0.170548	0.999958
kinesin family member 4	MGI:MGI:108389	0.186733	0.170688	0.999958
developing brain homeobox 2	MGI:MGI:107445	-1.27374	0.170793	0.999958
protein-L-isoaspartate (D-aspartate) O-methyltransferase domain containing 1 pseudogene	MGI:MGI:3645805	0.597081	0.170871	0.999958
SGT1, suppressor of G2 allele of SKP1 (S. cerevisiae)	MGI:MGI:1915205	0.605957	0.171289	0.999958
RIKEN cDNA 4933413G19 gene	MGI:MGI:1918399	-0.977358	0.171309	0.999958
GRAM domain containing 4	MGI:MGI:2676308	0.126858	0.17135	0.999958
procollagen lysine, 2-oxoglutarate 5-dioxygenase 2	MGI:MGI:1347007	0.292486	0.171449	0.999958
brain derived neurotrophic factor	MGI:MGI:88145	-0.587019	0.171491	0.999958
LON peptidase N-terminal domain and ring finger 2	MGI:MGI:1920209	-0.16648	0.171567	0.999958
TNFAIP3 interacting protein 1	MGI:MGI:1926194	0.327407	0.171721	0.999958
splicing factor, suppressor of white-apricot homolog (Drosophila)	MGI:MGI:101760	0.256261	0.171766	0.999958
family with sequence similarity 220, member A	MGI:MGI:1914488	-0.180498	0.171769	0.999958
LysM, putative peptidoglycan-binding, domain containing 1 pseudogene	MGI:MGI:3648149	0.40834	0.17178	0.999958
predicted gene 11821	MGI:MGI:3649777	-0.505954	0.171839	0.999958
nucleoporin 160	MGI:MGI:1926227	0.168074	0.172138	0.999958
CCR4-NOT transcription complex, subunit 4	MGI:MGI:1859026	-0.202241	0.172264	0.999958
ribonuclease H2, large subunit pseudogene	MGI:MGI:3783143	-0.300873	0.172283	0.999958
Finkel-Biskis-Reilly murine sarcoma virus (FBR-MuSV) ubiquitously expressed (fox derived)	MGI:MGI:102547	-0.228767	0.172389	0.999958
acyl-Coenzyme A dehydrogenase family, member 8	MGI:MGI:1914198	0.202444	0.172413	0.999958
cytochrome c oxidase subunit VIa polypeptide 1	MGI:MGI:103099	-0.218563	0.172589	0.999958
protease (prosome, macropain) 26S subunit, ATPase 1	MGI:MGI:106054	-0.157589	0.172783	0.999958
regulatory factor X, 5 (influences HLA class II expression)	MGI:MGI:1858421	0.281612	0.172787	0.999958
platelet-derived growth factor receptor-like	MGI:MGI:1916047	0.506869	0.172894	0.999958
neuronal calcium sensor 1	MGI:MGI:109166	-0.164505	0.173121	0.999958
NA	NA	-0.167411	0.173131	0.999958
SWI/SNF related, matrix associated, actin dependent regulator of chromatin, subfamily d, member 1	MGI:MGI:1933623	0.215788	0.173138	0.999958
voltage-dependent anion channel 1 pseudogene	MGI:MGI:3652147	-0.677119	0.173183	0.999958
NA	NA	1.04211	0.173223	0.999958
NA	NA	-0.305099	0.173268	0.999958
tribbles pseudokinase 3	MGI:MGI:1345675	-0.255138	0.173269	0.999958
THAP domain containing 4	MGI:MGI:1914276	0.590104	0.173295	0.999958
NHP2 non-histone chromosome protein 2-like 1 (S. cerevisiae)	MGI:MGI:893586	0.296776	0.173322	0.999958
thromboxane A2 receptor	MGI:MGI:98496	0.830591	0.173388	0.999958
Rho guanine nucleotide exchange factor (GEF) 1	MGI:MGI:1353510	0.216547	0.173611	0.999958
FYVE and coiled-coil domain containing 1	MGI:MGI:107277	0.223448	0.173688	0.999958
peroxisomal biogenesis factor 11 gamma	MGI:MGI:1920905	-0.444335	0.173715	0.999958
saccharopine dehydrogenase (putative)	MGI:MGI:1924486	-0.21737	0.173718	0.999958
zinc finger SWIM-type containing 1	MGI:MGI:1919221	-0.24226	0.173742	0.999958
DTW domain containing 1	MGI:MGI:1916435	-0.333155	0.173817	0.999958
UHRF1 (ICBP90) binding protein 1	MGI:MGI:3041238	0.146465	0.173851	0.999958
nucleoporin 98	MGI:MGI:109404	0.166501	0.17393	0.999958
spindle and centriole associated protein 1	MGI:MGI:1196252	0.238328	0.174001	0.999958
sterile alpha motif domain containing 10	MGI:MGI:2443872	0.402021	0.174069	0.999958
zinc finger with KRAB and SCAN domains 14	MGI:MGI:1914485	-0.665424	0.174127	0.999958
phosphatidylserine decarboxylase, pseudogene 2	MGI:MGI:3612472	-0.350818	0.17413	0.999958
predicted gene 29480	MGI:MGI:5580186	-0.938298	0.174156	0.999958
NA	NA	-1.29672	0.174179	0.999958
suppressor of cytokine signaling 4	MGI:MGI:1914546	-0.168238	0.174218	0.999958
predicted gene 16206	MGI:MGI:3801870	0.862371	0.174229	0.999958
diacylglycerol kinase kappa	MGI:MGI:3580254	-0.35835	0.174343	0.999958
zinc finger protein 35	MGI:MGI:99179	0.387723	0.17437	0.999958
NA	NA	0.584308	0.174593	0.999958
activating signal cointegrator 1 complex subunit 2	MGI:MGI:1922702	0.178417	0.174663	0.999958
four jointed box 1 (Drosophila)	MGI:MGI:1341907	-0.14527	0.1747	0.999958
predicted gene 10767	MGI:MGI:3642136	0.581134	0.174754	0.999958
protein disulfide isomerase associated 5	MGI:MGI:1919849	-0.423101	0.174814	0.999958
NA	NA	0.143259	0.174838	0.999958
WD repeat domain 89	MGI:MGI:1919588	0.280701	0.175045	0.999958
tRNA methyltransferase 1	MGI:MGI:1289155	0.276461	0.175059	0.999958
cathepsin C	MGI:MGI:109553	-0.445997	0.175217	0.999958
regulating synaptic membrane exocytosis 3	MGI:MGI:2443331	-0.209766	0.175244	0.999958
yrdC domain containing (E.coli)	MGI:MGI:2387201	0.15622	0.175345	0.999958
ankyrin repeat domain 27 (VPS9 domain)	MGI:MGI:2444103	0.164725	0.175374	0.999958
NA	NA	-0.680971	0.175386	0.999958
glutamic pyruvate transaminase (alanine aminotransferase) 2	MGI:MGI:1915391	-0.155034	0.175416	0.999958
predicted gene 11769	MGI:MGI:3702101	0.64644	0.17542	0.999958
predicted gene 5087	MGI:MGI:3643653	1.1466	0.175537	0.999958
U2 small nuclear ribonucleoprotein auxiliary factor (U2AF) 2	MGI:MGI:98886	0.119413	0.1756	0.999958
NA	NA	1.30786	0.175689	0.999958
ribosomal protein, large, P1 pseudogene	MGI:MGI:3641908	-0.575352	0.17606	0.999958
sorbin and SH3 domain containing 2, opposite strand	MGI:MGI:2443013	-0.292484	0.176092	0.999958
NA	NA	0.529544	0.176108	0.999958
nuclear factor of kappa light polypeptide gene enhancer in B cells inhibitor like 1	MGI:MGI:1340031	-0.272203	0.176121	0.999958
procollagen C-endopeptidase enhancer 2	MGI:MGI:1923727	0.585775	0.176241	0.999958
integral membrane protein 2C	MGI:MGI:1927594	-0.151932	0.176317	0.999958
NLR family member X1	MGI:MGI:2429611	0.41326	0.176368	0.999958
signal peptide, CUB domain, EGF-like 3	MGI:MGI:3045253	-0.883635	0.176427	0.999958
reelin	MGI:MGI:103022	0.128708	0.176474	0.999958
protein kinase inhibitor beta, cAMP dependent, testis specific	MGI:MGI:101937	-0.659551	0.176492	0.999958
family with sequence similarity 3, member C	MGI:MGI:107892	-0.212952	0.176504	0.999958
predicted gene 5607	MGI:MGI:3645522	-0.213289	0.176533	0.999958
Eph receptor A2	MGI:MGI:95278	0.513297	0.176595	0.999958
StAR-related lipid transfer (START) domain containing 5	MGI:MGI:2156765	0.88898	0.176609	0.999958
amino-terminal enhancer of split	MGI:MGI:95806	-0.14084	0.176758	0.999958
protocadherin alpha 11	MGI:MGI:1298372	-0.404795	0.176773	0.999958
coiled-coil domain containing 138	MGI:MGI:1923388	0.42806	0.176866	0.999958
proline-rich coiled-coil 1	MGI:MGI:1916106	-0.163099	0.17691	0.999958
nudix (nucleoside diphosphate linked moiety X)-type motif 18	MGI:MGI:2385853	-0.240724	0.176911	0.999958
l(3)mbt-like 3 (Drosophila)	MGI:MGI:2143628	-0.179184	0.177225	0.999958
regulator of G-protein signalling 9 binding protein	MGI:MGI:2384418	-0.852515	0.177234	0.999958
leukocyte specific transcript 1	MGI:MGI:1096324	0.822577	0.177328	0.999958
f-box/SPRY domain-containing protein 1-like	MGI:MGI:3705720	-0.549819	0.177524	0.999958
small nucleolar RNA, C/D box 93	MGI:MGI:3819566	-0.197682	0.177599	0.999958
cDNA sequence BC031181	MGI:MGI:3039614	-0.164332	0.177682	0.999958
protocadherin alpha 5	MGI:MGI:1298371	-0.307477	0.177712	0.999958
RIKEN cDNA E130006D01 gene	MGI:MGI:2685527	0.566195	0.177717	0.999958
TAP binding protein	MGI:MGI:1201689	-1.15632	0.177814	0.999958
cyclin-dependent kinase inhibitor 3	MGI:MGI:1919641	0.495252	0.177855	0.999958
NA	NA	-0.917141	0.177918	0.999958
nuclear receptor subfamily 3, group C, member 2	MGI:MGI:99459	-0.382714	0.178025	0.999958
Rho guanine nucleotide exchange factor (GEF) 10-like	MGI:MGI:1920004	-0.185223	0.178075	0.999958
zinc finger homeodomain 4	MGI:MGI:2137668	0.2958	0.178122	0.999958
NA	NA	-0.828514	0.178135	0.999958
RIKEN cDNA 1700022N22 gene	MGI:MGI:1916681	-1.01766	0.178198	0.999958
plexin domain containing 2	MGI:MGI:1914698	0.275747	0.178199	0.999958
elongation factor RNA polymerase II 2	MGI:MGI:2183438	0.630706	0.178203	0.999958
predicted gene 12404	MGI:MGI:3649601	0.429114	0.178465	0.999958
RNA binding motif protein 34	MGI:MGI:1098653	-0.204864	0.178567	0.999958
G1 to S phase transition 2	MGI:MGI:1316727	-0.209846	0.178589	0.999958
RIKEN cDNA 0610011F06 gene	MGI:MGI:1915597	-0.251576	0.178692	0.999958
zinc finger protein 707	MGI:MGI:1916270	-0.607575	0.178714	0.999958
SH3-domain GRB2-like (endophilin) interacting protein 1	MGI:MGI:1920344	-0.220578	0.178716	0.999958
taste receptor, type 1, member 1	MGI:MGI:1927505	0.592163	0.178722	0.999958
RIKEN cDNA 9930021J03 gene	MGI:MGI:2444398	0.155088	0.178794	0.999958
phosphatidylinositol glycan anchor biosynthesis, class C	MGI:MGI:1914542	-0.206205	0.178921	0.999958
seizure related 6 homolog like 2	MGI:MGI:2385295	-0.143524	0.179019	0.999958
[truncated: 15,092 more rows]

## Sheet: 10HDA vs Veh
description	external_gene_name	logFC	P.Value	adj.P.Val
glutathione S-transferase, alpha 4 [Source:MGI Symbol;Acc:MGI:1309515]	Gsta4	-3.52528	3.98252e-43	4.53927e-39
F-box protein 2 [Source:MGI Symbol;Acc:MGI:2446216]	Fbxo2	-2.6562	2.61879e-41	1.49245e-37
phospholipase A2, group VII (platelet-activating factor acetylhydrolase, plasma) [Source:MGI Symbol;Acc:MGI:1351327]	Pla2g7	-2.51113	1.29781e-40	4.93081e-37
lanosterol synthase [Source:MGI Symbol;Acc:MGI:1336155]	Lss	1.89395	1.04676e-37	2.98274e-34
angiotensinogen (serpin peptidase inhibitor, clade A, member 8) [Source:MGI Symbol;Acc:MGI:87963]	Agt	-3.80187	1.56413e-36	3.5656e-33
heat-responsive protein 12 [Source:MGI Symbol;Acc:MGI:1095401]	Hrsp12	-2.22769	1.1153e-29	2.1187e-26
solute carrier family 6 (neurotransmitter transporter, L-proline), member 7 [Source:MGI Symbol;Acc:MGI:2147363]	Slc6a7	2.96735	3.20872e-29	5.22472e-26
secreted acidic cysteine rich glycoprotein [Source:MGI Symbol;Acc:MGI:98373]	Sparc	-2.37726	9.87446e-29	1.40686e-25
glutathione S-transferase, mu 1 [Source:MGI Symbol;Acc:MGI:95860]	Gstm1	-1.92476	4.94683e-28	6.26488e-25
vimentin [Source:MGI Symbol;Acc:MGI:98932]	Vim	-2.42358	7.08108e-28	8.07102e-25
B cell translocation gene 2, anti-proliferative [Source:MGI Symbol;Acc:MGI:108384]	Btg2	-2.32355	8.04653e-28	8.33767e-25
TEA domain family member 2 [Source:MGI Symbol;Acc:MGI:104904]	Tead2	-2.01873	1.77612e-27	1.68702e-24
protein kinase C, beta [Source:MGI Symbol;Acc:MGI:97596]	Prkcb	1.71685	4.15682e-27	3.64457e-24
BMP-binding endothelial regulator [Source:MGI Symbol;Acc:MGI:1920480]	Bmper	-2.24399	7.95488e-27	6.47641e-24
StAR-related lipid transfer (START) domain containing 4 [Source:MGI Symbol;Acc:MGI:2156764]	Stard4	1.6608	1.30949e-26	9.95041e-24
potassium voltage-gated channel, Isk-related family, member 1-like, pseudogene [Source:MGI Symbol;Acc:MGI:1913490]	Kcne1l	-2.01195	1.53167e-25	1.09113e-22
CD151 antigen [Source:MGI Symbol;Acc:MGI:1096360]	Cd151	-1.8213	1.70333e-24	1.14203e-21
abhydrolase domain containing 4 [Source:MGI Symbol;Acc:MGI:1915938]	Abhd4	-2.08371	2.46028e-24	1.5579e-21
predicted gene 13502 [Source:MGI Symbol;Acc:MGI:3649894]	Gm13502	2.16368	3.29835e-24	1.97866e-21
PDZ domain containing 2 [Source:MGI Symbol;Acc:MGI:1922394]	Pdzd2	1.92698	5.05511e-24	2.88091e-21
peroxiredoxin 6 [Source:MGI Symbol;Acc:MGI:894320]	Prdx6	-1.87604	9.45212e-24	5.13025e-21
enoyl-Coenzyme A delta isomerase 2 [Source:MGI Symbol;Acc:MGI:1346064]	Eci2	-1.71431	3.35777e-23	1.73963e-20
neurogranin [Source:MGI Symbol;Acc:MGI:1927184]	Nrgn	2.69521	7.55513e-23	3.74406e-20
NAD(P) dependent steroid dehydrogenase-like [Source:MGI Symbol;Acc:MGI:1099438]	Nsdhl	1.54697	2.40747e-22	1.14335e-19
prostaglandin D2 synthase (brain) [Source:MGI Symbol;Acc:MGI:99261]	Ptgds	-2.55486	2.70305e-22	1.20447e-19
growth arrest and DNA-damage-inducible 45 gamma [Source:MGI Symbol;Acc:MGI:1346325]	Gadd45g	-2.59652	2.74752e-22	1.20447e-19
low density lipoprotein receptor [Source:MGI Symbol;Acc:MGI:96765]	Ldlr	1.58688	4.13641e-22	1.74618e-19
prostaglandin reductase 1 [Source:MGI Symbol;Acc:MGI:1914353]	Ptgr1	-4.40134	9.1237e-22	3.714e-19
calcium channel, voltage-dependent, T type, alpha 1G subunit [Source:MGI Symbol;Acc:MGI:1201678]	Cacna1g	1.69698	9.52818e-22	3.74491e-19
mevalonate (diphospho) decarboxylase [Source:MGI Symbol;Acc:MGI:2179327]	Mvd	1.91626	1.10204e-21	4.18702e-19
latent transforming growth factor beta binding protein 3 [Source:MGI Symbol;Acc:MGI:1101355]	Ltbp3	-2.14025	1.3442e-21	4.94232e-19
microsomal glutathione S-transferase 1 [Source:MGI Symbol;Acc:MGI:1913850]	Mgst1	-2.72766	1.61051e-21	5.73644e-19
RAS protein activator like 1 (GAP1 like) [Source:MGI Symbol;Acc:MGI:1330842]	Rasal1	2.48941	1.94191e-21	6.51676e-19
SRY (sex determining region Y)-box 8 [Source:MGI Symbol;Acc:MGI:98370]	Sox8	-1.92453	1.94394e-21	6.51676e-19
natriuretic peptide receptor 3 [Source:MGI Symbol;Acc:MGI:97373]	Npr3	2.6444	2.58485e-21	8.41774e-19
hydroxyacyl-Coenzyme A dehydrogenase [Source:MGI Symbol;Acc:MGI:96009]	Hadh	-1.72363	3.344e-21	1.05875e-18
acyl-Coenzyme A dehydrogenase, long-chain [Source:MGI Symbol;Acc:MGI:87866]	Acadl	-2.35733	3.49897e-21	1.07787e-18
metallothionein 2 [Source:MGI Symbol;Acc:MGI:97172]	Mt2	-3.0652	3.79557e-21	1.13775e-18
rhomboid, veinlet-like 3 (Drosophila) [Source:MGI Symbol;Acc:MGI:2179276]	Rhbdl3	-1.68335	3.89299e-21	1.13775e-18
eomesodermin homolog (Xenopus laevis) [Source:MGI Symbol;Acc:MGI:1201683]	Eomes	-2.89338	5.00257e-21	1.42548e-18
podoplanin [Source:MGI Symbol;Acc:MGI:103098]	Pdpn	-1.74516	1.4198e-20	3.94705e-18
angiopoietin-like 2 [Source:MGI Symbol;Acc:MGI:1347002]	Angptl2	-3.23321	2.24018e-20	6.07943e-18
cytochrome P450, family 26, subfamily b, polypeptide 1 [Source:MGI Symbol;Acc:MGI:2176159]	Cyp26b1	2.58191	2.82677e-20	7.4929e-18
potassium voltage-gated channel, subfamily Q, member 3 [Source:MGI Symbol;Acc:MGI:1336181]	Kcnq3	1.58364	3.12575e-20	8.09711e-18
N-acylethanolamine acid amidase [Source:MGI Symbol;Acc:MGI:1914361]	Naaa	-1.85967	4.47799e-20	1.13422e-17
SRY (sex determining region Y)-box 21 [Source:MGI Symbol;Acc:MGI:2654070]	Sox21	-1.86773	5.72297e-20	1.41805e-17
SPARC related modular calcium binding 1 [Source:MGI Symbol;Acc:MGI:1929878]	Smoc1	-1.9159	2.1375e-19	5.18365e-17
insulinoma-associated 1 [Source:MGI Symbol;Acc:MGI:1859980]	Insm1	-1.80225	2.32627e-19	5.52392e-17
acyl-Coenzyme A dehydrogenase, short chain [Source:MGI Symbol;Acc:MGI:87868]	Acads	-2.29272	3.07714e-19	7.15781e-17
allograft inflammatory factor 1-like [Source:MGI Symbol;Acc:MGI:1919598]	Aif1l	-1.59754	3.71528e-19	8.46935e-17
dendrin [Source:MGI Symbol;Acc:MGI:108101]	Ddn	2.11677	5.17556e-19	1.15493e-16
GRB2 associated, regulator of MAPK1-like [Source:MGI Symbol;Acc:MGI:2685290]	Gareml	-1.62008	5.26902e-19	1.15493e-16
CDK2 (cyclin-dependent kinase 2)-associated protein 1 [Source:MGI Symbol;Acc:MGI:1202069]	Cdk2ap1	-1.39831	5.80626e-19	1.24868e-16
solute carrier family 17 (sodium-dependent inorganic phosphate cotransporter), member 7 [Source:MGI Symbol;Acc:MGI:1920211]	Slc17a7	2.1866	6.91209e-19	1.43537e-16
leucine rich repeat transmembrane neuronal 3 [Source:MGI Symbol;Acc:MGI:2389177]	Lrrtm3	1.76733	6.92622e-19	1.43537e-16
neurotensin [Source:MGI Symbol;Acc:MGI:1328351]	Nts	2.3769	8.7558e-19	1.78212e-16
cellular repressor of E1A-stimulated genes 2 [Source:MGI Symbol;Acc:MGI:1928333]	Creg2	2.1769	1.33693e-18	2.67339e-16
RIKEN cDNA 2010300C02 gene [Source:MGI Symbol;Acc:MGI:1919347]	2010300C02Rik	1.89311	1.96249e-18	3.85663e-16
sparc/osteonectin, cwcv and kazal-like domains proteoglycan 2 [Source:MGI Symbol;Acc:MGI:1891351]	Spock2	1.30474	2.19879e-18	4.24777e-16
LIM domain and actin binding 1 [Source:MGI Symbol;Acc:MGI:1920992]	Lima1	-2.01978	2.45367e-18	4.66115e-16
stomatin [Source:MGI Symbol;Acc:MGI:95403]	Stom	-1.82286	2.64315e-18	4.89774e-16
adenylate cyclase 1 [Source:MGI Symbol;Acc:MGI:99677]	Adcy1	2.07029	2.66415e-18	4.89774e-16
enoyl-Coenzyme A delta isomerase 1 [Source:MGI Symbol;Acc:MGI:94871]	Eci1	-1.99602	2.91771e-18	5.27874e-16
7-dehydrocholesterol reductase [Source:MGI Symbol;Acc:MGI:1298378]	Dhcr7	1.35584	3.58293e-18	6.38097e-16
5-hydroxytryptamine (serotonin) receptor 2C [Source:MGI Symbol;Acc:MGI:96281]	Htr2c	2.14725	3.99534e-18	6.97909e-16
brain-specific angiogenesis inhibitor 3 [Source:MGI Symbol;Acc:MGI:2441837]	Bai3	1.20997	4.04124e-18	6.97909e-16
heparan sulfate (glucosamine) 3-O-sulfotransferase 4 [Source:MGI Symbol;Acc:MGI:1333792]	Hs3st4	2.35737	4.1165e-18	7.00296e-16
CD63 antigen, pseudogene [Source:MGI Symbol;Acc:MGI:105972]	Cd63-ps	-1.73829	4.77938e-18	8.01109e-16
glutamate receptor, metabotropic 7 [Source:MGI Symbol;Acc:MGI:1351344]	Grm7	1.79037	5.92415e-18	9.78601e-16
glutathione S-transferase, mu 3 [Source:MGI Symbol;Acc:MGI:106026]	Gstm3	-1.96376	8.71742e-18	1.41945e-15
polymerase I and transcript release factor [Source:MGI Symbol;Acc:MGI:1277968]	Ptrf	-2.66441	9.01821e-18	1.44774e-15
sulfiredoxin 1 homolog (S. cerevisiae) [Source:MGI Symbol;Acc:MGI:104971]	Srxn1	-2.68162	9.32071e-18	1.47552e-15
isopentenyl-diphosphate delta isomerase [Source:MGI Symbol;Acc:MGI:2442264]	Idi1	1.65784	1.59871e-17	2.49617e-15
GTP binding protein (gene overexpressed in skeletal muscle) [Source:MGI Symbol;Acc:MGI:99844]	Gem	-2.88983	1.63541e-17	2.51898e-15
neuronal growth regulator 1 [Source:MGI Symbol;Acc:MGI:2444846]	Negr1	1.33239	1.72738e-17	2.62516e-15
H2A histone family, member V [Source:MGI Symbol;Acc:MGI:1924855]	H2afv	-1.52173	2.17403e-17	3.26048e-15
CD63 antigen [Source:MGI Symbol;Acc:MGI:99529]	Cd63	-1.61827	3.03761e-17	4.49645e-15
contactin associated protein-like 4 [Source:MGI Symbol;Acc:MGI:2183572]	Cntnap4	1.71211	3.08782e-17	4.51217e-15
fos-like antigen 2 [Source:MGI Symbol;Acc:MGI:102858]	Fosl2	1.6912	3.17749e-17	4.58444e-15
pleckstrin homology-like domain, family B, member 2 [Source:MGI Symbol;Acc:MGI:2444981]	Phldb2	-2.00138	4.46766e-17	6.36529e-15
glutathione peroxidase 8 (putative) [Source:MGI Symbol;Acc:MGI:1916840]	Gpx8	-2.03168	4.56217e-17	6.4197e-15
neurexophilin 3 [Source:MGI Symbol;Acc:MGI:1336188]	Nxph3	2.98385	5.04486e-17	7.01236e-15
predicted gene 29260 [Source:MGI Symbol;Acc:MGI:5579966]	Gm29260	-1.89171	6.99912e-17	9.61156e-15
collagen, type IX, alpha 3 [Source:MGI Symbol;Acc:MGI:894686]	Col9a3	-1.73018	7.18293e-17	9.74655e-15
vitrin [Source:MGI Symbol;Acc:MGI:1921449]	Vit	-2.03669	7.74926e-17	1.03913e-14
aldehyde oxidase 1 [Source:MGI Symbol;Acc:MGI:88035]	Aox1	-3.39103	8.10926e-17	1.07476e-14
ST3 beta-galactoside alpha-2,3-sialyltransferase 1 [Source:MGI Symbol;Acc:MGI:98304]	St3gal1	1.41724	9.23463e-17	1.19997e-14
3-hydroxy-3-methylglutaryl-Coenzyme A reductase [Source:MGI Symbol;Acc:MGI:96159]	Hmgcr	1.56723	9.26458e-17	1.19997e-14
neuropilin (NRP) and tolloid (TLL)-like 1 [Source:MGI Symbol;Acc:MGI:2180216]	Neto1	1.6015	1.18654e-16	1.51958e-14
gamma-aminobutyric acid (GABA) A receptor, subunit alpha 3 [Source:MGI Symbol;Acc:MGI:95615]	Gabra3	2.27023	1.23781e-16	1.56762e-14
POU domain, class 3, transcription factor 3 adjacent noncoding transcript 2 [Source:MGI Symbol;Acc:MGI:1913870]	Pantr2	-2.00616	1.4386e-16	1.80189e-14
epoxide hydrolase 1, microsomal [Source:MGI Symbol;Acc:MGI:95405]	Ephx1	-3.34941	1.57762e-16	1.95454e-14
peptidyl arginine deiminase, type II [Source:MGI Symbol;Acc:MGI:1338892]	Padi2	-2.82303	1.63953e-16	2.00939e-14
RIKEN cDNA 2810459M11 gene [Source:MGI Symbol;Acc:MGI:1920042]	2810459M11Rik	-1.77284	1.69014e-16	2.04939e-14
tetraspanin 15 [Source:MGI Symbol;Acc:MGI:1917673]	Tspan15	-2.28297	1.76016e-16	2.11182e-14
guanine deaminase [Source:MGI Symbol;Acc:MGI:95678]	Gda	1.96205	2.23881e-16	2.65812e-14
BTB (POZ) domain containing 17 [Source:MGI Symbol;Acc:MGI:1919264]	Btbd17	-1.78895	2.28098e-16	2.68026e-14
procollagen-lysine, 2-oxoglutarate 5-dioxygenase 1 [Source:MGI Symbol;Acc:MGI:99907]	Plod1	-1.80584	2.52115e-16	2.93225e-14
forkhead box O4 [Source:MGI Symbol;Acc:MGI:1891915]	Foxo4	-1.95361	2.62384e-16	3.02086e-14
Eph receptor A10 [Source:MGI Symbol;Acc:MGI:3586824]	Epha10	1.77175	2.67625e-16	3.05039e-14
tripartite motif-containing 66 [Source:MGI Symbol;Acc:MGI:2152406]	Trim66	1.5398	3.28666e-16	3.70905e-14
v-erb-b2 erythroblastic leukemia viral oncogene homolog 2, neuro/glioblastoma derived oncogene homolog (avian) [Source:MGI Symbol;Acc:MGI:95410]	Erbb2	-1.66262	3.65902e-16	4.08878e-14
3-hydroxy-3-methylglutaryl-Coenzyme A synthase 1 [Source:MGI Symbol;Acc:MGI:107592]	Hmgcs1	1.71961	4.43585e-16	4.90872e-14
proline arginine-rich end leucine-rich repeat [Source:MGI Symbol;Acc:MGI:2151110]	Prelp	-2.28748	4.62633e-16	5.07028e-14
frizzled homolog 2 (Drosophila) [Source:MGI Symbol;Acc:MGI:1888513]	Fzd2	-1.70313	5.01833e-16	5.44752e-14
nuclear paraspeckle assembly transcript 1 (non-protein coding) [Source:MGI Symbol;Acc:MGI:1914211]	Neat1	-3.45898	5.89053e-16	6.33399e-14
transmembrane protein 98 [Source:MGI Symbol;Acc:MGI:1923457]	Tmem98	-2.00572	6.10817e-16	6.50663e-14
acyl-CoA thioesterase 1 [Source:MGI Symbol;Acc:MGI:1349396]	Acot1	-1.95142	6.37564e-16	6.72866e-14
chloride intracellular channel 1 [Source:MGI Symbol;Acc:MGI:2148924]	Clic1	-2.08517	6.62816e-16	6.93099e-14
stearoyl-Coenzyme A desaturase 1 [Source:MGI Symbol;Acc:MGI:98239]	Scd1	1.61016	7.58561e-16	7.86007e-14
cytochrome P450, family 4, subfamily f, polypeptide 16 [Source:MGI Symbol;Acc:MGI:1917351]	Cyp4f16	-1.67958	8.0559e-16	8.27217e-14
cytochrome P450, family 51 [Source:MGI Symbol;Acc:MGI:106040]	Cyp51	1.44761	8.879e-16	9.03597e-14
glycerophosphodiester phosphodiesterase domain containing 2 [Source:MGI Symbol;Acc:MGI:1918834]	Gdpd2	-2.28334	1.05282e-15	1.06195e-13
serine (or cysteine) peptidase inhibitor, clade H, member 1 [Source:MGI Symbol;Acc:MGI:88283]	Serpinh1	-1.6067	1.06679e-15	1.0666e-13
cysteine sulfinic acid decarboxylase [Source:MGI Symbol;Acc:MGI:2180098]	Csad	-1.55629	1.50219e-15	1.4789e-13
carnitine palmitoyltransferase 1a, liver [Source:MGI Symbol;Acc:MGI:1098296]	Cpt1a	-2.35802	1.50511e-15	1.4789e-13
shadow of prion protein [Source:MGI Symbol;Acc:MGI:3582583]	Sprn	1.98181	1.53324e-15	1.49367e-13
MOB kinase activator 3B [Source:MGI Symbol;Acc:MGI:2664539]	Mob3b	-2.04139	1.55077e-15	1.49794e-13
yes-associated protein 1 [Source:MGI Symbol;Acc:MGI:103262]	Yap1	-1.56107	1.7055e-15	1.63355e-13
biliverdin reductase B (flavin reductase (NADPH)) [Source:MGI Symbol;Acc:MGI:2385271]	Blvrb	-2.42662	1.7977e-15	1.70751e-13
potassium voltage gated channel, Shaw-related subfamily, member 4 [Source:MGI Symbol;Acc:MGI:96670]	Kcnc4	1.76885	1.8815e-15	1.77234e-13
Rho guanine nucleotide exchange factor (GEF) 19 [Source:MGI Symbol;Acc:MGI:1925912]	Arhgef19	-2.12751	1.95571e-15	1.82715e-13
protein tyrosine phosphatase, receptor type, U [Source:MGI Symbol;Acc:MGI:1321151]	Ptpru	1.4038	1.97847e-15	1.83338e-13
sterol-C5-desaturase (fungal ERG3, delta-5-desaturase) homolog (S. cerevisae) [Source:MGI Symbol;Acc:MGI:1353611]	Sc5d	1.20155	2.00441e-15	1.84244e-13
nuclear receptor subfamily 2, group E, member 1 [Source:MGI Symbol;Acc:MGI:1100526]	Nr2e1	-1.72537	2.0693e-15	1.88687e-13
copine VII [Source:MGI Symbol;Acc:MGI:2142747]	Cpne7	2.00513	2.16033e-15	1.95424e-13
TSC22 domain family, member 4 [Source:MGI Symbol;Acc:MGI:1926079]	Tsc22d4	-1.50378	2.48746e-15	2.23245e-13
tubulin polymerization promoting protein [Source:MGI Symbol;Acc:MGI:1920198]	Tppp	1.50484	2.69492e-15	2.39974e-13
UDP-N-acteylglucosamine pyrophosphorylase 1-like 1 [Source:MGI Symbol;Acc:MGI:2443318]	Uap1l1	-1.64825	3.17703e-15	2.80031e-13
angiotensin II, type I receptor-associated protein [Source:MGI Symbol;Acc:MGI:1339977]	Agtrap	-2.22213	3.19402e-15	2.80031e-13
insulin induced gene 1 [Source:MGI Symbol;Acc:MGI:1916289]	Insig1	1.28113	3.21847e-15	2.80031e-13
fibroblast growth factor 13 [Source:MGI Symbol;Acc:MGI:109178]	Fgf13	1.1317	3.72044e-15	3.21254e-13
MAP kinase-activated protein kinase 2 [Source:MGI Symbol;Acc:MGI:109298]	Mapkapk2	-1.39766	4.90024e-15	4.19947e-13
dynamin 3 [Source:MGI Symbol;Acc:MGI:1341299]	Dnm3	1.48975	5.26364e-15	4.47724e-13
cholinergic receptor, muscarinic 1, CNS [Source:MGI Symbol;Acc:MGI:88396]	Chrm1	1.90119	5.37939e-15	4.5418e-13
cytochrome P450, family 4, subfamily f, polypeptide 13 [Source:MGI Symbol;Acc:MGI:2158641]	Cyp4f13	-1.86467	6.12699e-15	5.13496e-13
kazrin, periplakin interacting protein [Source:MGI Symbol;Acc:MGI:1918779]	Kazn	1.07288	6.19959e-15	5.15788e-13
dicarbonyl L-xylulose reductase [Source:MGI Symbol;Acc:MGI:1915130]	Dcxr	-3.16167	6.444e-15	5.28073e-13
hippocalcin-like 4 [Source:MGI Symbol;Acc:MGI:2157521]	Hpcal4	1.69282	6.46323e-15	5.28073e-13
AHNAK nucleoprotein (desmoyokin) [Source:MGI Symbol;Acc:MGI:1316648]	Ahnak	-3.3885	6.48625e-15	5.28073e-13
SRY (sex determining region Y)-box 2 [Source:MGI Symbol;Acc:MGI:98364]	Sox2	-1.53485	6.84616e-15	5.51512e-13
CD81 antigen [Source:MGI Symbol;Acc:MGI:1096398]	Cd81	-1.25955	6.87092e-15	5.51512e-13
endothelin receptor type B [Source:MGI Symbol;Acc:MGI:102720]	Ednrb	-1.78343	7.03771e-15	5.6095e-13
dipeptidylpeptidase 10 [Source:MGI Symbol;Acc:MGI:2442409]	Dpp10	1.47476	7.24452e-15	5.73424e-13
TEA domain family member 3 [Source:MGI Symbol;Acc:MGI:109241]	Tead3	-1.95023	7.96302e-15	6.25948e-13
solute carrier family 27 (fatty acid transporter), member 1 [Source:MGI Symbol;Acc:MGI:1347098]	Slc27a1	-1.55494	1.105e-14	8.62657e-13
pipecolic acid oxidase [Source:MGI Symbol;Acc:MGI:1197006]	Pipox	-2.28582	1.20632e-14	9.35348e-13
death-associated protein [Source:MGI Symbol;Acc:MGI:1918190]	Dap	-1.77925	1.3921e-14	1.07211e-12
myosin X [Source:MGI Symbol;Acc:MGI:107716]	Myo10	-2.08376	1.40314e-14	1.07335e-12
nuclear receptor subfamily 4, group A, member 2 [Source:MGI Symbol;Acc:MGI:1352456]	Nr4a2	1.39709	1.53017e-14	1.16272e-12
limbic system-associated membrane protein [Source:MGI Symbol;Acc:MGI:1261760]	Lsamp	1.28446	1.59152e-14	1.20134e-12
glial fibrillary acidic protein [Source:MGI Symbol;Acc:MGI:95697]	Gfap	-2.07846	1.67952e-14	1.25942e-12
neurexophilin 1 [Source:MGI Symbol;Acc:MGI:107492]	Nxph1	1.63888	1.77216e-14	1.3202e-12
zinc finger protein 219 [Source:MGI Symbol;Acc:MGI:1917140]	Zfp219	-1.63313	2.01561e-14	1.49182e-12
leucine rich repeat and fibronectin type III, extracellular 2 [Source:MGI Symbol;Acc:MGI:3608416]	Elfn2	1.44193	2.03272e-14	1.49477e-12
collagen, type XVI, alpha 1 [Source:MGI Symbol;Acc:MGI:1095396]	Col16a1	-1.81447	2.24686e-14	1.64165e-12
squalene epoxidase [Source:MGI Symbol;Acc:MGI:109296]	Sqle	1.2694	2.30055e-14	1.67017e-12
predicted gene 6781 [Source:MGI Symbol;Acc:MGI:3644510]	Gm6781	1.47141	2.35335e-14	1.69769e-12
hyaluronan and proteoglycan link protein 3 [Source:MGI Symbol;Acc:MGI:1914916]	Hapln3	-3.23559	3.21802e-14	2.30007e-12
moesin [Source:MGI Symbol;Acc:MGI:97167]	Msn	-2.25641	3.22874e-14	2.30007e-12
collagen, type XI, alpha 1 [Source:MGI Symbol;Acc:MGI:88446]	Col11a1	-2.23181	3.37067e-14	2.38627e-12
Mir99a and Mirlet7c-1 host gene (non-protein coding) [Source:MGI Symbol;Acc:MGI:1919929]	Mir99ahg	-1.53729	3.82881e-14	2.69387e-12
nuclear factor, erythroid derived 2, like 2 [Source:MGI Symbol;Acc:MGI:108420]	Nfe2l2	-1.99036	3.94814e-14	2.76079e-12
protoporphyrinogen oxidase [Source:MGI Symbol;Acc:MGI:104968]	Ppox	-1.20251	4.30174e-14	2.98971e-12
metallothionein 1 [Source:MGI Symbol;Acc:MGI:97171]	Mt1	-2.76778	4.36988e-14	3.01866e-12
milk fat globule-EGF factor 8 protein [Source:MGI Symbol;Acc:MGI:102768]	Mfge8	-1.35948	4.46032e-14	3.06257e-12
dynein, axonemal, intermediate chain 2 [Source:MGI Symbol;Acc:MGI:2685574]	Dnaic2	-1.91068	4.53943e-14	3.09823e-12
discoidin domain receptor family, member 1 [Source:MGI Symbol;Acc:MGI:99216]	Ddr1	-1.61357	4.91092e-14	3.33182e-12
lysyl oxidase-like 1 [Source:MGI Symbol;Acc:MGI:106096]	Loxl1	-2.09437	5.14252e-14	3.46262e-12
peroxiredoxin 1 [Source:MGI Symbol;Acc:MGI:99523]	Prdx1	-1.34908	5.16446e-14	3.46262e-12
cathepsin O [Source:MGI Symbol;Acc:MGI:2139628]	Ctso	-1.62792	5.27846e-14	3.51836e-12
epithelial membrane protein 1 [Source:MGI Symbol;Acc:MGI:107941]	Emp1	-3.49555	5.58339e-14	3.69997e-12
electron transferring flavoprotein, beta polypeptide [Source:MGI Symbol;Acc:MGI:106098]	Etfb	-1.34876	5.85368e-14	3.85247e-12
histocompatibility 2, T region locus 22 [Source:MGI Symbol;Acc:MGI:95956]	H2-T22	-1.81828	5.88112e-14	3.85247e-12
delta-like 1 (Drosophila) [Source:MGI Symbol;Acc:MGI:104659]	Dll1	-1.33462	6.01839e-14	3.91986e-12
glycerol-3-phosphate dehydrogenase 1 (soluble) [Source:MGI Symbol;Acc:MGI:95679]	Gpd1	-1.47777	6.08366e-14	3.93986e-12
interferon regulatory factor 3 [Source:MGI Symbol;Acc:MGI:1859179]	Irf3	-1.39401	6.70394e-14	4.31704e-12
ezrin [Source:MGI Symbol;Acc:MGI:98931]	Ezr	-1.40561	6.77199e-14	4.33635e-12
calcium/calmodulin-dependent protein kinase II alpha [Source:MGI Symbol;Acc:MGI:88256]	Camk2a	1.23441	7.04773e-14	4.48771e-12
24-dehydrocholesterol reductase [Source:MGI Symbol;Acc:MGI:1922004]	Dhcr24	1.16668	7.17917e-14	4.54601e-12
a disintegrin-like and metallopeptidase (reprolysin type) with thrombospondin type 1 motif, 7 [Source:MGI Symbol;Acc:MGI:1347346]	Adamts7	-1.54503	7.49381e-14	4.71903e-12
bone morphogenic protein/retinoic acid inducible neural specific 1 [Source:MGI Symbol;Acc:MGI:1928478]	Brinp1	1.34943	8.10895e-14	5.06354e-12
acetoacetyl-CoA synthetase [Source:MGI Symbol;Acc:MGI:1926144]	Aacs	1.34599	8.12974e-14	5.06354e-12
double homeobox B-like 1 [Source:MGI Symbol;Acc:MGI:1916048]	Duxbl1	-2.12811	8.66178e-14	5.3656e-12
prickle homolog 1 (Drosophila) [Source:MGI Symbol;Acc:MGI:1916034]	Prickle1	1.46957	8.76488e-14	5.40011e-12
pre B cell leukemia transcription factor interacting protein 1 [Source:MGI Symbol;Acc:MGI:2441670]	Pbxip1	-1.63543	8.87069e-14	5.43592e-12
dynamin 1 [Source:MGI Symbol;Acc:MGI:107384]	Dnm1	1.27592	9.59864e-14	5.85055e-12
solute carrier family 7 (cationic amino acid transporter, y+ system), member 1 [Source:MGI Symbol;Acc:MGI:88117]	Slc7a1	1.29022	9.79911e-14	5.94097e-12
ELOVL family member 6, elongation of long chain fatty acids (yeast) [Source:MGI Symbol;Acc:MGI:2156528]	Elovl6	0.995	1.01237e-13	6.10527e-12
fuzzy homolog (Drosophila) [Source:MGI Symbol;Acc:MGI:1917550]	Fuz	-1.26727	1.1388e-13	6.83161e-12
peptidylprolyl isomerase C [Source:MGI Symbol;Acc:MGI:97751]	Ppic	-2.20126	1.18118e-13	7.04876e-12
metallothionein 3 [Source:MGI Symbol;Acc:MGI:97173]	Mt3	-1.58092	1.26968e-13	7.51597e-12
phospholipase C, delta 4 [Source:MGI Symbol;Acc:MGI:107469]	Plcd4	-2.18611	1.27266e-13	7.51597e-12
tripeptidyl peptidase I [Source:MGI Symbol;Acc:MGI:1336194]	Tpp1	-1.63167	1.30502e-13	7.66736e-12
RIKEN cDNA 2900026A02 gene [Source:MGI Symbol;Acc:MGI:1920194]	2900026A02Rik	1.30406	1.37081e-13	8.01254e-12
protein tyrosine phosphatase, receptor type, f polypeptide (PTPRF), interacting protein (liprin), alpha 4 [Source:MGI Symbol;Acc:MGI:1915757]	Ppfia4	1.35294	1.39387e-13	8.08478e-12
proline/serine-rich coiled-coil 1 [Source:MGI Symbol;Acc:MGI:1913099]	Psrc1	-2.0679	1.39735e-13	8.08478e-12
teneurin transmembrane protein 1 [Source:MGI Symbol;Acc:MGI:1345185]	Tenm1	2.20227	1.43699e-13	8.26186e-12
lectin, galactose binding, soluble 1 [Source:MGI Symbol;Acc:MGI:96777]	Lgals1	-3.33221	1.44246e-13	8.26186e-12
glutamate receptor, metabotropic 3 [Source:MGI Symbol;Acc:MGI:1351340]	Grm3	1.75852	1.4934e-13	8.5109e-12
phosphoglucomutase 2-like 1 [Source:MGI Symbol;Acc:MGI:1918224]	Pgm2l1	2.02868	1.52543e-13	8.65018e-12
lysosomal-associated membrane protein 2 [Source:MGI Symbol;Acc:MGI:96748]	Lamp2	-1.28615	1.55031e-13	8.74772e-12
insulin-like growth factor binding protein 4 [Source:MGI Symbol;Acc:MGI:96439]	Igfbp4	1.15577	1.61041e-13	9.04211e-12
peroxiredoxin 6B [Source:MGI Symbol;Acc:MGI:1336888]	Prdx6b	-1.77514	1.64256e-13	9.17741e-12
RIKEN cDNA 9030617O03 gene [Source:MGI Symbol;Acc:MGI:2444813]	9030617O03Rik	-2.30048	1.8504e-13	1.02882e-11
contactin associated protein-like 3 [Source:MGI Symbol;Acc:MGI:3588199]	Cntnap3	2.61132	1.92757e-13	1.06652e-11
fatty acid synthase [Source:MGI Symbol;Acc:MGI:95485]	Fasn	1.03162	2.07765e-13	1.14117e-11
acetyl-Coenzyme A acetyltransferase 3 [Source:MGI Symbol;Acc:MGI:109182]	Acat3	1.31448	2.0825e-13	1.14117e-11
monocyte to macrophage differentiation-associated 2 [Source:MGI Symbol;Acc:MGI:1922354]	Mmd2	-0.937232	2.10791e-13	1.14957e-11
TLR4 interactor with leucine-rich repeats [Source:MGI Symbol;Acc:MGI:1914123]	Tril	-1.5077	2.39699e-13	1.30099e-11
ras homolog gene family, member C [Source:MGI Symbol;Acc:MGI:106028]	Rhoc	-1.43058	2.41678e-13	1.30552e-11
poly (ADP-ribose) polymerase family, member 3 [Source:MGI Symbol;Acc:MGI:1891258]	Parp3	-3.05123	2.51293e-13	1.35106e-11
thioredoxin interacting protein [Source:MGI Symbol;Acc:MGI:1889549]	Txnip	-1.27737	2.54744e-13	1.36318e-11
predicted gene 12892 [Source:MGI Symbol;Acc:MGI:3649649]	Gm12892	-1.22458	2.56516e-13	1.36625e-11
inositol polyphosphate phosphatase-like 1 [Source:MGI Symbol;Acc:MGI:1333787]	Inppl1	-1.80783	2.61428e-13	1.38361e-11
calcium/calmodulin-dependent protein kinase IV [Source:MGI Symbol;Acc:MGI:88258]	Camk4	1.65255	2.62205e-13	1.38361e-11
stanniocalcin 2 [Source:MGI Symbol;Acc:MGI:1316731]	Stc2	1.43254	2.70107e-13	1.41875e-11
serine incorporator 2 [Source:MGI Symbol;Acc:MGI:1919132]	Serinc2	-1.44691	2.88668e-13	1.50928e-11
coagulation factor II (thrombin) receptor [Source:MGI Symbol;Acc:MGI:101802]	F2r	-1.29829	2.91216e-13	1.51565e-11
glycine decarboxylase [Source:MGI Symbol;Acc:MGI:1341155]	Gldc	-1.4636	2.93678e-13	1.52152e-11
phospholipase A2, group XVI [Source:MGI Symbol;Acc:MGI:2179715]	Pla2g16	-1.85838	2.96081e-13	1.52703e-11
ankyrin repeat and sterile alpha motif domain containing 1B [Source:MGI Symbol;Acc:MGI:1924781]	Anks1b	1.02713	3.16671e-13	1.62586e-11
synaptotagmin I [Source:MGI Symbol;Acc:MGI:99667]	Syt1	1.53097	3.44422e-13	1.76041e-11
golgi membrane protein 1 [Source:MGI Symbol;Acc:MGI:1917329]	Golm1	-1.23761	4.16632e-13	2.11999e-11
potassium voltage gated channel, Shaw-related subfamily, member 2 [Source:MGI Symbol;Acc:MGI:96668]	Kcnc2	1.80016	4.35151e-13	2.20438e-11
paraoxonase 2 [Source:MGI Symbol;Acc:MGI:106687]	Pon2	-1.4162	4.38165e-13	2.20982e-11
insulin-like growth factor binding protein 5 [Source:MGI Symbol;Acc:MGI:96440]	Igfbp5	-1.68871	4.43009e-13	2.22441e-11
DNA-damage-inducible transcript 4-like [Source:MGI Symbol;Acc:MGI:1920534]	Ddit4l	-2.87437	5.02854e-13	2.51383e-11
farnesyl diphosphate synthetase [Source:MGI Symbol;Acc:MGI:104888]	Fdps	1.62599	5.77575e-13	2.87476e-11
predicted gene 10561 [Source:MGI Symbol;Acc:MGI:3648163]	Gm10561	-1.97671	5.88848e-13	2.91813e-11
chemokine (C-X3-C motif) ligand 1 [Source:MGI Symbol;Acc:MGI:1097153]	Cx3cl1	1.18202	6.1467e-13	3.0329e-11
cadherin 11 [Source:MGI Symbol;Acc:MGI:99217]	Cdh11	1.0551	6.49402e-13	3.19047e-11
RAB13, member RAS oncogene family [Source:MGI Symbol;Acc:MGI:1927232]	Rab13	-1.86583	6.5456e-13	3.20201e-11
potassium voltage-gated channel, shaker-related, subfamily, member 6 [Source:MGI Symbol;Acc:MGI:96663]	Kcna6	1.01247	6.71289e-13	3.26981e-11
immunoglobulin superfamily, member 11 [Source:MGI Symbol;Acc:MGI:2388477]	Igsf11	-1.7076	7.28833e-13	3.535e-11
TAP binding protein [Source:MGI Symbol;Acc:MGI:1201689]	Tapbp	-1.20733	7.41606e-13	3.5817e-11
ATP-binding cassette, sub-family D (ALD), member 4 [Source:MGI Symbol;Acc:MGI:1349217]	Abcd4	-1.26031	7.46792e-13	3.59153e-11
apolipoprotein E [Source:MGI Symbol;Acc:MGI:88057]	Apoe	-1.48456	7.90217e-13	3.77839e-11
annexin A2 [Source:MGI Symbol;Acc:MGI:88246]	Anxa2	-1.78288	7.92275e-13	3.77839e-11
kit oncogene [Source:MGI Symbol;Acc:MGI:96677]	Kit	0.991825	8.12108e-13	3.85377e-11
catenin (cadherin associated protein), alpha 1 [Source:MGI Symbol;Acc:MGI:88274]	Ctnna1	-1.47031	8.14844e-13	3.85377e-11
cadherin, EGF LAG seven-pass G-type receptor 1 (flamingo homolog, Drosophila) [Source:MGI Symbol;Acc:MGI:1100883]	Celsr1	-2.24833	8.3947e-13	3.95383e-11
tumor necrosis factor receptor superfamily, member 1a [Source:MGI Symbol;Acc:MGI:1314884]	Tnfrsf1a	-2.20479	8.90793e-13	4.1783e-11
transcription factor 7 like 2, T cell specific, HMG box [Source:MGI Symbol;Acc:MGI:1202879]	Tcf7l2	-1.73963	9.81083e-13	4.58294e-11
branched chain ketoacid dehydrogenase E1, alpha polypeptide [Source:MGI Symbol;Acc:MGI:107701]	Bckdha	-1.23042	1.04837e-12	4.87725e-11
myosin XVI [Source:MGI Symbol;Acc:MGI:2685951]	Myo16	1.25827	1.16176e-12	5.38284e-11
netrin G2 [Source:MGI Symbol;Acc:MGI:2159341]	Ntng2	-1.0025	1.18689e-12	5.46325e-11
collagen, type XXVII, alpha 1 [Source:MGI Symbol;Acc:MGI:2672118]	Col27a1	-2.79691	1.18871e-12	5.46325e-11
SRY (sex determining region Y)-box 3 [Source:MGI Symbol;Acc:MGI:98365]	Sox3	-1.75016	1.20777e-12	5.52859e-11
REST corepressor 2 [Source:MGI Symbol;Acc:MGI:1859854]	Rcor2	-1.35455	1.29597e-12	5.9086e-11
vascular endothelial growth factor A [Source:MGI Symbol;Acc:MGI:103178]	Vegfa	1.11896	1.40064e-12	6.36035e-11
CD1d1 antigen [Source:MGI Symbol;Acc:MGI:107674]	Cd1d1	-1.69379	1.48121e-12	6.69951e-11
RAB3B, member RAS oncogene family [Source:MGI Symbol;Acc:MGI:1917158]	Rab3b	1.64724	1.59494e-12	7.18541e-11
E26 avian leukemia oncogene 1, 5' domain [Source:MGI Symbol;Acc:MGI:95455]	Ets1	-1.66206	1.63856e-12	7.35288e-11
glycosylated lysosomal membrane protein [Source:MGI Symbol;Acc:MGI:1913318]	Glmp	-1.14503	1.80249e-12	8.05676e-11
PTK2 protein tyrosine kinase 2 beta [Source:MGI Symbol;Acc:MGI:104908]	Ptk2b	1.44051	1.91265e-12	8.51576e-11
G protein-coupled receptor 22 [Source:MGI Symbol;Acc:MGI:1920260]	Gpr22	2.19383	1.92059e-12	8.51786e-11
follistatin-like 1 [Source:MGI Symbol;Acc:MGI:102793]	Fstl1	-1.33468	1.9286e-12	8.52024e-11
chemokine (C-X-C motif) receptor 4 [Source:MGI Symbol;Acc:MGI:109563]	Cxcr4	-1.74996	2.20411e-12	9.6998e-11
ALS2 C-terminal like [Source:MGI Symbol;Acc:MGI:2447532]	Als2cl	-2.32614	2.35778e-12	1.03361e-10
patatin-like phospholipase domain containing 3 [Source:MGI Symbol;Acc:MGI:2151796]	Pnpla3	1.56909	2.40358e-12	1.04965e-10
nephroblastoma overexpressed gene [Source:MGI Symbol;Acc:MGI:109185]	Nov	2.05907	2.50812e-12	1.09113e-10
neurotensin receptor 2 [Source:MGI Symbol;Acc:MGI:108018]	Ntsr2	-1.54865	2.54747e-12	1.10403e-10
protein tyrosine phosphatase, receptor type, N polypeptide 2 [Source:MGI Symbol;Acc:MGI:107418]	Ptprn2	1.4067	2.56899e-12	1.10914e-10
tweety homolog 2 (Drosophila) [Source:MGI Symbol;Acc:MGI:2157091]	Ttyh2	-1.97153	2.6179e-12	1.126e-10
transmembrane protein 63c [Source:MGI Symbol;Acc:MGI:2444386]	Tmem63c	1.60634	2.65384e-12	1.13716e-10
phosphate cytidylyltransferase 1, choline, beta isoform [Source:MGI Symbol;Acc:MGI:2147987]	Pcyt1b	1.10301	2.78485e-12	1.18883e-10
nucleosome assembly protein 1-like 3 [Source:MGI Symbol;Acc:MGI:1859565]	Nap1l3	1.21408	2.91034e-12	1.23777e-10
syndecan 4 [Source:MGI Symbol;Acc:MGI:1349164]	Sdc4	-1.7105	2.95009e-12	1.25e-10
predicted gene 13232 [Source:MGI Symbol;Acc:MGI:3649252]	Gm13232	-1.24845	2.96647e-12	1.25229e-10
guanine nucleotide binding protein (G protein), gamma 7 [Source:MGI Symbol;Acc:MGI:95787]	Gng7	0.99585	3.18165e-12	1.33817e-10
H19, imprinted maternally expressed transcript [Source:MGI Symbol;Acc:MGI:95891]	H19	-2.1879	3.22075e-12	1.34963e-10
copine IV [Source:MGI Symbol;Acc:MGI:1921270]	Cpne4	1.67017	3.23626e-12	1.35117e-10
arylsulfatase G [Source:MGI Symbol;Acc:MGI:1921258]	Arsg	-1.34413	3.3938e-12	1.41177e-10
von Willebrand factor A domain containing 5A [Source:MGI Symbol;Acc:MGI:1915026]	Vwa5a	-2.31185	3.47741e-12	1.44129e-10
laminin, beta 2 [Source:MGI Symbol;Acc:MGI:99916]	Lamb2	-1.68395	3.74505e-12	1.5466e-10
UDP-Gal:betaGlcNAc beta 1,3-galactosyltransferase, polypeptide 2 [Source:MGI Symbol;Acc:MGI:1349461]	B3galt2	1.36478	3.96595e-12	1.63191e-10
neurogenin 2 [Source:MGI Symbol;Acc:MGI:109619]	Neurog2	-1.78831	3.98981e-12	1.63582e-10
calcineurin-like phosphoesterase domain containing 1 [Source:MGI Symbol;Acc:MGI:2443300]	Cpped1	-1.69563	4.16423e-12	1.70121e-10
nuclear prelamin A recognition factor [Source:MGI Symbol;Acc:MGI:1914858]	Narf	1.02235	4.35402e-12	1.7724e-10
cell adhesion molecule 3 [Source:MGI Symbol;Acc:MGI:2137858]	Cadm3	1.29755	4.63885e-12	1.88162e-10
RAS, guanyl releasing protein 2 [Source:MGI Symbol;Acc:MGI:1333849]	Rasgrp2	1.15842	5.05154e-12	2.04175e-10
enoyl coenzyme A hydratase 1, peroxisomal [Source:MGI Symbol;Acc:MGI:1858208]	Ech1	-1.09068	5.49973e-12	2.21505e-10
hydroxyacyl-Coenzyme A dehydrogenase/3-ketoacyl-Coenzyme A thiolase/enoyl-Coenzyme A hydratase (trifunctional protein), alpha subunit [Source:MGI Symbol;Acc:MGI:2135593]	Hadha	-1.2267	5.60341e-12	2.24886e-10
protocadherin gamma subfamily C, 4 [Source:MGI Symbol;Acc:MGI:1935203]	Pcdhgc4	1.39127	5.96318e-12	2.38321e-10
high mobility group box 2 [Source:MGI Symbol;Acc:MGI:96157]	Hmgb2	-1.16836	5.97997e-12	2.38321e-10
cysteine and glycine-rich protein 1 [Source:MGI Symbol;Acc:MGI:88549]	Csrp1	-1.14542	6.02265e-12	2.39185e-10
protein kinase C, delta binding protein [Source:MGI Symbol;Acc:MGI:1923422]	Prkcdbp	-1.71984	6.44936e-12	2.55242e-10
neurexophilin 2 [Source:MGI Symbol;Acc:MGI:107491]	Nxph2	2.35505	6.52743e-12	2.57438e-10
MAP7 domain containing 2 [Source:MGI Symbol;Acc:MGI:1917474]	Map7d2	1.21212	6.62302e-12	2.60307e-10
CKLF-like MARVEL transmembrane domain containing 5 [Source:MGI Symbol;Acc:MGI:2447164]	Cmtm5	-1.41205	6.6625e-12	2.6096e-10
histone cluster 1, H2bc [Source:MGI Symbol;Acc:MGI:1915274]	Hist1h2bc	-1.70749	7.00682e-12	2.73506e-10
POU domain, class 3, transcription factor 3 adjacent noncoding transcript 1 [Source:MGI Symbol;Acc:MGI:1913547]	Pantr1	-1.25714	7.37215e-12	2.86784e-10
glutamate receptor, ionotropic, AMPA1 (alpha 1) [Source:MGI Symbol;Acc:MGI:95808]	Gria1	0.951179	7.9715e-12	3.09045e-10
tetratricopeptide repeat domain 23 [Source:MGI Symbol;Acc:MGI:1914259]	Ttc23	-1.70032	8.25786e-12	3.19061e-10
transducin-like enhancer of split 4, homolog of Drosophila E(spl) [Source:MGI Symbol;Acc:MGI:104633]	Tle4	1.02253	8.56648e-12	3.29867e-10
hairy and enhancer of split 6 [Source:MGI Symbol;Acc:MGI:1859852]	Hes6	-1.09239	8.84645e-12	3.39501e-10
gap junction protein, alpha 1 [Source:MGI Symbol;Acc:MGI:95713]	Gja1	-1.80737	8.9556e-12	3.42537e-10
midkine [Source:MGI Symbol;Acc:MGI:96949]	Mdk	-1.28051	9.33649e-12	3.55911e-10
thymus cell antigen 1, theta [Source:MGI Symbol;Acc:MGI:98747]	Thy1	1.16819	9.72274e-12	3.69399e-10
metallo-beta-lactamase domain containing 2 [Source:MGI Symbol;Acc:MGI:1920102]	Mblac2	1.15492	9.96104e-12	3.77196e-10
megalencephalic leukoencephalopathy with subcortical cysts 1 homolog (human) [Source:MGI Symbol;Acc:MGI:2157910]	Mlc1	-1.13504	1.06466e-11	4.01819e-10
mannose receptor, C type 2 [Source:MGI Symbol;Acc:MGI:107818]	Mrc2	-2.02222	1.07821e-11	4.05593e-10
biglycan [Source:MGI Symbol;Acc:MGI:88158]	Bgn	-2.26931	1.08972e-11	4.08574e-10
dipeptidylpeptidase 6 [Source:MGI Symbol;Acc:MGI:94921]	Dpp6	1.08289	1.17787e-11	4.40177e-10
methylsterol monoxygenase 1 [Source:MGI Symbol;Acc:MGI:1913484]	Msmo1	1.29587	1.20239e-11	4.47871e-10
zinc binding alcohol dehydrogenase, domain containing 2 [Source:MGI Symbol;Acc:MGI:2444835]	Zadh2	-1.28225	1.21034e-11	4.49362e-10
C1q and tumor necrosis factor related protein 6 [Source:MGI Symbol;Acc:MGI:1919959]	C1qtnf6	-1.77664	1.22351e-11	4.5278e-10
adenomatosis polyposis coli down-regulated 1 [Source:MGI Symbol;Acc:MGI:3513977]	Apcdd1	-1.2073	1.35544e-11	4.99976e-10
cysteine rich protein 61 [Source:MGI Symbol;Acc:MGI:88613]	Cyr61	-1.91507	1.36523e-11	5.01963e-10
mannosidase 2, alpha B2 [Source:MGI Symbol;Acc:MGI:1195262]	Man2b2	-1.94396	1.37309e-11	5.0323e-10
phosphodiesterase 4A, cAMP specific [Source:MGI Symbol;Acc:MGI:99558]	Pde4a	1.04752	1.39271e-11	5.08786e-10
phosphatidic acid phosphatase type 2B [Source:MGI Symbol;Acc:MGI:1915166]	Ppap2b	-1.45695	1.4023e-11	5.10652e-10
calpain 5 [Source:MGI Symbol;Acc:MGI:1100859]	Capn5	1.02872	1.46405e-11	5.31442e-10
predicted gene, 21399 [Source:MGI Symbol;Acc:MGI:5434754]	Gm21399	-1.3134	1.49972e-11	5.4266e-10
acyl-CoA synthetase family member 2 [Source:MGI Symbol;Acc:MGI:2388287]	Acsf2	-1.90617	1.51058e-11	5.4486e-10
cell division cycle 20 [Source:MGI Symbol;Acc:MGI:1859866]	Cdc20	-1.49183	1.54257e-11	5.54643e-10
pyroglutamyl-peptidase I [Source:MGI Symbol;Acc:MGI:1913772]	Pgpep1	-1.43259	1.57396e-11	5.6415e-10
p53 induced death domain protein 1 [Source:MGI Symbol;Acc:MGI:1889507]	Pidd1	-1.53045	1.63554e-11	5.82879e-10
myosin regulatory light chain interacting protein [Source:MGI Symbol;Acc:MGI:2388271]	Mylip	1.29518	1.63644e-11	5.82879e-10
protein phosphatase 1, regulatory (inhibitor) subunit 16B [Source:MGI Symbol;Acc:MGI:2151841]	Ppp1r16b	1.03228	1.6481e-11	5.85203e-10
sine oculis-related homeobox 5 [Source:MGI Symbol;Acc:MGI:106220]	Six5	-1.94563	1.66258e-11	5.88513e-10
A kinase (PRKA) anchor protein 6 [Source:MGI Symbol;Acc:MGI:3050566]	Akap6	1.13431	1.70341e-11	6.01098e-10
Rap guanine nucleotide exchange factor (GEF) 5 [Source:MGI Symbol;Acc:MGI:2444365]	Rapgef5	1.29796	1.73506e-11	6.10377e-10
cyclin-dependent kinase inhibitor 2C (p18, inhibits CDK4) [Source:MGI Symbol;Acc:MGI:105388]	Cdkn2c	-1.3067	1.74397e-11	6.11623e-10
guanine nucleotide binding protein (G protein), gamma 4 [Source:MGI Symbol;Acc:MGI:102703]	Gng4	1.4991	1.80642e-11	6.31582e-10
solute carrier family 8 (sodium/calcium exchanger), member 2 [Source:MGI Symbol;Acc:MGI:107996]	Slc8a2	0.917063	1.88472e-11	6.56942e-10
smoothened homolog (Drosophila) [Source:MGI Symbol;Acc:MGI:108075]	Smo	-1.51619	2.1574e-11	7.48168e-10
oxysterol binding protein 2 [Source:MGI Symbol;Acc:MGI:1921559]	Osbp2	1.33564	2.15957e-11	7.48168e-10
potassium voltage-gated channel, shaker-related subfamily, beta member 1 [Source:MGI Symbol;Acc:MGI:109155]	Kcnab1	1.81036	2.21143e-11	7.63815e-10
CXXC finger 5 [Source:MGI Symbol;Acc:MGI:1914643]	Cxxc5	-1.20284	2.23484e-11	7.69568e-10
phosphoinositide-3-kinase interacting protein 1 [Source:MGI Symbol;Acc:MGI:1917016]	Pik3ip1	-1.20041	2.27426e-11	7.80783e-10
PDZ and LIM domain 5 [Source:MGI Symbol;Acc:MGI:1927489]	Pdlim5	-1.50248	2.37926e-11	8.14378e-10
5'-nucleotidase domain containing 2 [Source:MGI Symbol;Acc:MGI:1917271]	Nt5dc2	-1.338	2.40786e-11	8.217e-10
heat shock protein 8 [Source:MGI Symbol;Acc:MGI:2135756]	Hspb8	-2.65364	2.42009e-11	8.22238e-10
	RP24-114E18.7	1.2075	2.42386e-11	8.22238e-10
solute carrier family 38, member 3 [Source:MGI Symbol;Acc:MGI:1923507]	Slc38a3	-1.58758	2.43831e-11	8.24685e-10
N-myc downstream regulated gene 2 [Source:MGI Symbol;Acc:MGI:1352498]	Ndrg2	-1.03806	2.46297e-11	8.30562e-10
paralemmin 2 [Source:MGI Symbol;Acc:MGI:1934601]	Palm2	2.60709	2.50218e-11	8.41293e-10
collagen, type V, alpha 2 [Source:MGI Symbol;Acc:MGI:88458]	Col5a2	-2.04471	2.55758e-11	8.57392e-10
myosin, light chain 12A, regulatory, non-sarcomeric [Source:MGI Symbol;Acc:MGI:1914518]	Myl12a	-1.4336	2.57616e-11	8.61087e-10
FERM and PDZ domain containing 4 [Source:MGI Symbol;Acc:MGI:3042378]	Frmpd4	1.73404	2.70423e-11	9.01252e-10
GRAM domain containing 2 [Source:MGI Symbol;Acc:MGI:3528937]	Gramd2	1.41269	2.93003e-11	9.73658e-10
inositol 1,4,5-trisphosphate 3-kinase B [Source:MGI Symbol;Acc:MGI:109235]	Itpkb	-1.57555	2.97339e-11	9.85193e-10
prickle homolog 2 (Drosophila) [Source:MGI Symbol;Acc:MGI:1925144]	Prickle2	1.21442	3.04236e-11	1.00256e-09
solute carrier family 25 (mitochondrial carrier, adenine nucleotide translocator), member 5 [Source:MGI Symbol;Acc:MGI:1353496]	Slc25a5	-1.03319	3.04339e-11	1.00256e-09
heat shock protein 12A [Source:MGI Symbol;Acc:MGI:1920692]	Hspa12a	1.04032	3.08265e-11	1.01257e-09
DNA segment, Chr 10, Brigham & Women's Genetics 1379 expressed [Source:MGI Symbol;Acc:MGI:106387]	D10Bwg1379e	2.17227	3.12288e-11	1.02283e-09
brain-specific angiogenesis inhibitor 1-associated protein 2 [Source:MGI Symbol;Acc:MGI:2137336]	Baiap2	1.05013	3.21862e-11	1.05117e-09
solute carrier family 12, member 7 [Source:MGI Symbol;Acc:MGI:1342283]	Slc12a7	-1.58187	3.31369e-11	1.07903e-09
ribonuclease H2, subunit B [Source:MGI Symbol;Acc:MGI:1914403]	Rnaseh2b	-1.20144	3.32286e-11	1.07903e-09
ubiquitin specific peptidase 29 [Source:MGI Symbol;Acc:MGI:1888998]	Usp29	1.67232	3.33573e-11	1.08013e-09
FK506 binding protein 9 [Source:MGI Symbol;Acc:MGI:1350921]	Fkbp9	-1.29124	3.42132e-11	1.10471e-09
RIKEN cDNA 9330182L06 gene [Source:MGI Symbol;Acc:MGI:2443264]	9330182L06Rik	1.32934	3.43893e-11	1.10726e-09
N-myc downstream regulated gene 1 [Source:MGI Symbol;Acc:MGI:1341799]	Ndrg1	1.41561	3.56334e-11	1.14408e-09
acyl-CoA synthetase long-chain family member 4 [Source:MGI Symbol;Acc:MGI:1354713]	Acsl4	1.44452	3.62445e-11	1.16043e-09
V-set and transmembrane domain containing 2A [Source:MGI Symbol;Acc:MGI:2384826]	Vstm2a	1.54587	3.64611e-11	1.1641e-09
RIKEN cDNA A830036E02 gene [Source:MGI Symbol;Acc:MGI:3686876]	A830036E02Rik	2.05529	3.65946e-11	1.1651e-09
acetyl-Coenzyme A acyltransferase 2 (mitochondrial 3-oxoacyl-Coenzyme A thiolase) [Source:MGI Symbol;Acc:MGI:1098623]	Acaa2	-1.15145	3.70975e-11	1.17782e-09
SPHK1 interactor, AKAP domain containing [Source:MGI Symbol;Acc:MGI:1924879]	Sphkap	1.62898	3.81329e-11	1.20621e-09
cannabinoid receptor interacting protein 1 [Source:MGI Symbol;Acc:MGI:1917505]	Cnrip1	1.25302	3.82472e-11	1.20621e-09
expressed sequence AI593442 [Source:MGI Symbol;Acc:MGI:2143099]	AI593442	1.96399	3.83155e-11	1.20621e-09
sema domain, seven thrombospondin repeats (type 1 and type 1-like), transmembrane domain (TM) and short cytoplasmic domain, (semaphorin) 5B [Source:MGI Symbol;Acc:MGI:107555]	Sema5b	-1.35822	3.84151e-11	1.20621e-09
CD164 antigen [Source:MGI Symbol;Acc:MGI:1859568]	Cd164	-1.08717	3.86482e-11	1.2102e-09
protein S (alpha) [Source:MGI Symbol;Acc:MGI:1095733]	Pros1	-2.05819	3.95648e-11	1.23551e-09
acyl-CoA thioesterase 2 [Source:MGI Symbol;Acc:MGI:2159605]	Acot2	-1.41523	3.9719e-11	1.23693e-09
collagen, type IV, alpha 5 [Source:MGI Symbol;Acc:MGI:88456]	Col4a5	-1.94943	4.02897e-11	1.25128e-09
ras homolog gene family, member G [Source:MGI Symbol;Acc:MGI:1928370]	Rhog	-1.5221	4.06512e-11	1.25908e-09
ATH1, acid trehalase-like 1 (yeast) [Source:MGI Symbol;Acc:MGI:2444047]	Athl1	-1.86487	4.15281e-11	1.27486e-09
synaptic vesicle glycoprotein 2 b [Source:MGI Symbol;Acc:MGI:1927338]	Sv2b	1.90399	4.15486e-11	1.27486e-09
Rho guanine nucleotide exchange factor (GEF) 28 [Source:MGI Symbol;Acc:MGI:1346016]	Arhgef28	1.43529	4.15594e-11	1.27486e-09
G protein-coupled receptor, family C, group 5, member B [Source:MGI Symbol;Acc:MGI:1927596]	Gprc5b	-1.43522	4.1608e-11	1.27486e-09
RIKEN cDNA A830018L16 gene [Source:MGI Symbol;Acc:MGI:2444149]	A830018L16Rik	1.48497	4.30112e-11	1.31432e-09
inositol polyphosphate 5-phosphatase J [Source:MGI Symbol;Acc:MGI:2158663]	Inpp5j	1.59582	4.44569e-11	1.35487e-09
proprotein convertase subtilisin/kexin type 2 [Source:MGI Symbol;Acc:MGI:97512]	Pcsk2	1.66581	4.48076e-11	1.36191e-09
delta-like 3 (Drosophila) [Source:MGI Symbol;Acc:MGI:1096877]	Dll3	-1.46542	4.50805e-11	1.36656e-09
synapsin II [Source:MGI Symbol;Acc:MGI:103020]	Syn2	1.00713	4.55652e-11	1.37759e-09
predicted gene 12184 [Source:MGI Symbol;Acc:MGI:3652174]	Gm12184	-1.592	4.6295e-11	1.3931e-09
G protein-coupled receptor 26 [Source:MGI Symbol;Acc:MGI:2441758]	Gpr26	1.26949	4.63225e-11	1.3931e-09
Rho GTPase activating protein 26 [Source:MGI Symbol;Acc:MGI:1918552]	Arhgap26	1.16533	4.64862e-11	1.39434e-09
dual adaptor for phosphotyrosine and 3-phosphoinositides 1 [Source:MGI Symbol;Acc:MGI:1347063]	Dapp1	-1.67646	4.78108e-11	1.43031e-09
CDC42 binding protein kinase gamma (DMPK-like) [Source:MGI Symbol;Acc:MGI:2652845]	Cdc42bpg	-1.79653	4.94868e-11	1.47657e-09
fibroblast growth factor receptor 1 [Source:MGI Symbol;Acc:MGI:95522]	Fgfr1	-1.11129	4.98501e-11	1.48353e-09
family with sequence similarity 81, member A [Source:MGI Symbol;Acc:MGI:1924136]	Fam81a	1.37297	5.01173e-11	1.4876e-09
human immunodeficiency virus type I enhancer binding protein 2 [Source:MGI Symbol;Acc:MGI:1338076]	Hivep2	1.27351	5.25601e-11	1.55605e-09
nicotinate phosphoribosyltransferase [Source:MGI Symbol;Acc:MGI:2442664]	Naprt	-1.96694	5.36714e-11	1.58484e-09
CTD (carboxy-terminal domain, RNA polymerase II, polypeptide A) small phosphatase 2 [Source:MGI Symbol;Acc:MGI:1098748]	Ctdsp2	-1.08158	5.49966e-11	1.61977e-09
ferritin light chain 1 [Source:MGI Symbol;Acc:MGI:95589]	Ftl1	-1.007	5.64484e-11	1.65825e-09
paired box 6 [Source:MGI Symbol;Acc:MGI:97490]	Pax6	-1.56611	5.77525e-11	1.69219e-09
maestro [Source:MGI Symbol;Acc:MGI:2152817]	Mro	-1.58897	5.80799e-11	1.69742e-09
ATP citrate lyase [Source:MGI Symbol;Acc:MGI:103251]	Acly	0.840438	5.82321e-11	1.69752e-09
regulating synaptic membrane exocytosis 1 [Source:MGI Symbol;Acc:MGI:2152971]	Rims1	1.27894	5.99553e-11	1.74329e-09
solute carrier family 4, sodium bicarbonate cotransporter-like, member 10 [Source:MGI Symbol;Acc:MGI:2150150]	Slc4a10	1.42036	6.22561e-11	1.80558e-09
transformation related protein 53 [Source:MGI Symbol;Acc:MGI:98834]	Trp53	-0.942744	6.33693e-11	1.83321e-09
neuronal cell adhesion molecule [Source:MGI Symbol;Acc:MGI:104750]	Nrcam	1.13621	6.40498e-11	1.8482e-09
hydroxysteroid (17-beta) dehydrogenase 7 [Source:MGI Symbol;Acc:MGI:1330808]	Hsd17b7	1.46365	6.44909e-11	1.85623e-09
glutamate receptor, ionotropic, kainate 1 [Source:MGI Symbol;Acc:MGI:95814]	Grik1	1.46911	6.53019e-11	1.87484e-09
cathepsin D [Source:MGI Symbol;Acc:MGI:88562]	Ctsd	-1.15433	6.5561e-11	1.87755e-09
dihydrofolate reductase [Source:MGI Symbol;Acc:MGI:94890]	Dhfr	-1.13311	6.8747e-11	1.96385e-09
high mobility group 20B [Source:MGI Symbol;Acc:MGI:1341190]	Hmg20b	-1.46209	6.99892e-11	1.99434e-09
2,4-dienoyl CoA reductase 1, mitochondrial [Source:MGI Symbol;Acc:MGI:1914710]	Decr1	-1.4111	7.04853e-11	2.00347e-09
acireductone dioxygenase 1 [Source:MGI Symbol;Acc:MGI:2144929]	Adi1	-1.36226	7.32477e-11	2.07681e-09
G protein-coupled receptor 176 [Source:MGI Symbol;Acc:MGI:2685858]	Gpr176	1.49479	7.38054e-11	2.08743e-09
hydroxysteroid dehydrogenase like 2 [Source:MGI Symbol;Acc:MGI:1919729]	Hsdl2	-1.49106	7.42171e-11	2.09388e-09
predicted gene 3571 [Source:MGI Symbol;Acc:MGI:3781748]	Gm3571	1.39191	7.62075e-11	2.14472e-09
ectodysplasin A2 receptor [Source:MGI Symbol;Acc:MGI:2442860]	Eda2r	-2.18582	8.28039e-11	2.32463e-09
solute carrier family 1 (glutamate/neutral amino acid transporter), member 4 [Source:MGI Symbol;Acc:MGI:2135601]	Slc1a4	1.0454	8.4432e-11	2.35709e-09
ankyrin repeat domain 34A [Source:MGI Symbol;Acc:MGI:3617846]	Ankrd34a	1.4877	8.44818e-11	2.35709e-09
frizzled homolog 5 (Drosophila) [Source:MGI Symbol;Acc:MGI:108571]	Fzd5	-2.01937	8.45807e-11	2.35709e-09
sodium leak channel, non-selective [Source:MGI Symbol;Acc:MGI:2444306]	Nalcn	0.989865	8.75983e-11	2.43523e-09
syntaphilin [Source:MGI Symbol;Acc:MGI:2139270]	Snph	0.94991	9.09576e-11	2.52247e-09
oligodendrocyte transcription factor 2 [Source:MGI Symbol;Acc:MGI:1355331]	Olig2	-1.21488	9.34064e-11	2.58409e-09
ribosomal protein S27-like [Source:MGI Symbol;Acc:MGI:1915191]	Rps27l	-1.48325	9.39661e-11	2.59328e-09
transmembrane protein 176B [Source:MGI Symbol;Acc:MGI:1916348]	Tmem176b	-1.45307	9.83124e-11	2.70668e-09
Ca2+-dependent secretion activator [Source:MGI Symbol;Acc:MGI:1350922]	Cadps	1.06733	1.0018e-10	2.75145e-09
U7 snRNP-specific Sm-like protein LSM11 [Source:MGI Symbol;Acc:MGI:1919540]	Lsm11	1.4911	1.0218e-10	2.79962e-09
calcium channel, voltage-dependent, gamma subunit 5 [Source:MGI Symbol;Acc:MGI:2157946]	Cacng5	-1.68948	1.04028e-10	2.84342e-09
phytanoyl-CoA hydroxylase interacting protein [Source:MGI Symbol;Acc:MGI:1860417]	Phyhip	1.3515	1.04911e-10	2.86071e-09
transmembrane protein 123 [Source:MGI Symbol;Acc:MGI:1919179]	Tmem123	-1.23226	1.05806e-10	2.87823e-09
ribonuclease T2B [Source:MGI Symbol;Acc:MGI:3702087]	Rnaset2b	-1.35677	1.06706e-10	2.8958e-09
family with sequence similarity 69, member C [Source:MGI Symbol;Acc:MGI:3041188]	Fam69c	-1.51246	1.07025e-10	2.89756e-09
calneuron 1 [Source:MGI Symbol;Acc:MGI:2155987]	Caln1	1.76912	1.07986e-10	2.91666e-09
reprimo-like [Source:MGI Symbol;Acc:MGI:2144486]	Rprml	1.68347	1.09056e-10	2.93859e-09
kinesin family member 7 [Source:MGI Symbol;Acc:MGI:1098239]	Kif7	-1.29777	1.09711e-10	2.94926e-09
dispatched homolog 2 (Drosophila) [Source:MGI Symbol;Acc:MGI:2388733]	Disp2	0.973665	1.10261e-10	2.95708e-09
FERM domain containing 8 [Source:MGI Symbol;Acc:MGI:1914707]	Frmd8	-1.58742	1.13496e-10	3.03669e-09
ST6 (alpha-N-acetyl-neuraminyl-2,3-beta-galactosyl-1,3)-N-acetylgalactosaminide alpha-2,6-sialyltransferase 5 [Source:MGI Symbol;Acc:MGI:1349471]	St6galnac5	1.10754	1.16397e-10	3.10702e-09
gamma-aminobutyric acid (GABA) A receptor, subunit gamma 3 [Source:MGI Symbol;Acc:MGI:95624]	Gabrg3	1.41067	1.20999e-10	3.22231e-09
family with sequence similarity 181, member B [Source:MGI Symbol;Acc:MGI:1930951]	Fam181b	-1.46368	1.23073e-10	3.26989e-09
POU domain, class 3, transcription factor 2 [Source:MGI Symbol;Acc:MGI:101895]	Pou3f2	-1.08198	1.25298e-10	3.32128e-09
TBC1 domain family, member 4 [Source:MGI Symbol;Acc:MGI:2429660]	Tbc1d4	-1.59889	1.26991e-10	3.35833e-09
tenascin C [Source:MGI Symbol;Acc:MGI:101922]	Tnc	-1.25747	1.31061e-10	3.45794e-09
ArfGAP with RhoGAP domain, ankyrin repeat and PH domain 1 [Source:MGI Symbol;Acc:MGI:1916960]	Arap1	-1.42828	1.32632e-10	3.49131e-09
unc-5 homolog D (C. elegans) [Source:MGI Symbol;Acc:MGI:2389364]	Unc5d	1.14324	1.34489e-10	3.53203e-09
nuclear receptor subfamily 1, group H, member 2 [Source:MGI Symbol;Acc:MGI:1352463]	Nr1h2	-0.940275	1.37197e-10	3.58764e-09
ceroid-lipofuscinosis, neuronal 5 [Source:MGI Symbol;Acc:MGI:2442253]	Cln5	-1.51941	1.37236e-10	3.58764e-09
actin binding LIM protein family, member 3 [Source:MGI Symbol;Acc:MGI:2442582]	Ablim3	1.12955	1.40356e-10	3.66082e-09
predicted gene 11266 [Source:MGI Symbol;Acc:MGI:3649705]	Gm11266	-1.64417	1.48062e-10	3.853e-09
N-acetyl galactosaminidase, alpha [Source:MGI Symbol;Acc:MGI:1261422]	Naga	-1.31558	1.53118e-10	3.97548e-09
ELKS/RAB6-interacting/CAST family member 2 [Source:MGI Symbol;Acc:MGI:1098749]	Erc2	1.33628	1.54962e-10	4.01422e-09
BCL2-like 11 (apoptosis facilitator) [Source:MGI Symbol;Acc:MGI:1197519]	Bcl2l11	-1.42134	1.56982e-10	4.05733e-09
transcobalamin 2 [Source:MGI Symbol;Acc:MGI:98534]	Tcn2	-1.92321	1.61038e-10	4.15273e-09
nuclear distribution gene E homolog 1 (A nidulans) [Source:MGI Symbol;Acc:MGI:1914453]	Nde1	-1.36511	1.61441e-10	4.15372e-09
mitogen-activated protein kinase 15 [Source:MGI Symbol;Acc:MGI:2652894]	Mapk15	1.35981	1.63034e-10	4.18527e-09
a disintegrin-like and metallopeptidase (reprolysin type) with thrombospondin type 1 motif, 3 [Source:MGI Symbol;Acc:MGI:3045353]	Adamts3	0.931762	1.69018e-10	4.32914e-09
sarcosine dehydrogenase [Source:MGI Symbol;Acc:MGI:2183102]	Sardh	-1.92758	1.72153e-10	4.38988e-09
guanine nucleotide binding protein (G protein), gamma 5 [Source:MGI Symbol;Acc:MGI:109164]	Gng5	-1.09392	1.7216e-10	4.38988e-09
prolyl endopeptidase-like [Source:MGI Symbol;Acc:MGI:2441932]	Prepl	1.00304	1.73052e-10	4.40278e-09
adrenergic receptor kinase, beta 2 [Source:MGI Symbol;Acc:MGI:87941]	Adrbk2	0.943565	1.74725e-10	4.43544e-09
acyl-CoA synthetase long-chain family member 3 [Source:MGI Symbol;Acc:MGI:1921455]	Acsl3	0.813093	1.75754e-10	4.45165e-09
synuclein, alpha interacting protein (synphilin) [Source:MGI Symbol;Acc:MGI:1915097]	Sncaip	-1.20023	1.88028e-10	4.75199e-09
lysyl oxidase-like 3 [Source:MGI Symbol;Acc:MGI:1337004]	Loxl3	-1.69945	1.99009e-10	5.01462e-09
N-ethylmaleimide sensitive fusion protein [Source:MGI Symbol;Acc:MGI:104560]	Nsf	0.993512	1.993e-10	5.01462e-09
inhibitor of DNA binding 4 [Source:MGI Symbol;Acc:MGI:99414]	Id4	-1.11323	2.01446e-10	5.05746e-09
neuronal guanine nucleotide exchange factor [Source:MGI Symbol;Acc:MGI:1858414]	Ngef	1.14844	2.03933e-10	5.09123e-09
SRY (sex determining region Y)-box 5 [Source:MGI Symbol;Acc:MGI:98367]	Sox5	0.999866	2.04129e-10	5.09123e-09
TBC1 domain family, member 9 [Source:MGI Symbol;Acc:MGI:1918560]	Tbc1d9	1.0426	2.04132e-10	5.09123e-09
MFNG O-fucosylpeptide 3-beta-N-acetylglucosaminyltransferase [Source:MGI Symbol;Acc:MGI:1095404]	Mfng	-1.59473	2.0757e-10	5.16569e-09
phosphodiesterase 2A, cGMP-stimulated [Source:MGI Symbol;Acc:MGI:2446107]	Pde2a	0.856421	2.09915e-10	5.20282e-09
carbohydrate (keratan sulfate Gal-6) sulfotransferase 1 [Source:MGI Symbol;Acc:MGI:1924219]	Chst1	1.08765	2.09975e-10	5.20282e-09
glutamate receptor, ionotropic, NMDA1 (zeta 1) [Source:MGI Symbol;Acc:MGI:95819]	Grin1	1.07992	2.12118e-10	5.23715e-09
ATPase, Ca++ transporting, plasma membrane 4 [Source:MGI Symbol;Acc:MGI:88111]	Atp2b4	1.03552	2.1228e-10	5.23715e-09
caldesmon 1 [Source:MGI Symbol;Acc:MGI:88250]	Cald1	-1.5261	2.14065e-10	5.26979e-09
sosondowah ankyrin repeat domain family member A [Source:MGI Symbol;Acc:MGI:2687280]	Sowaha	1.61129	2.17138e-10	5.32441e-09
myosin IE [Source:MGI Symbol;Acc:MGI:106621]	Myo1e	-2.5376	2.17218e-10	5.32441e-09
nicotinamide nucleotide transhydrogenase [Source:MGI Symbol;Acc:MGI:109279]	Nnt	-1.25022	2.20621e-10	5.39623e-09
protein phosphatase 1, regulatory (inhibitor) subunit 1B [Source:MGI Symbol;Acc:MGI:94860]	Ppp1r1b	1.88959	2.34853e-10	5.72051e-09
copine VIII [Source:MGI Symbol;Acc:MGI:1914121]	Cpne8	1.88234	2.34883e-10	5.72051e-09
ring finger protein 122 [Source:MGI Symbol;Acc:MGI:1916117]	Rnf122	-1.48245	2.38007e-10	5.78424e-09
sal-like 1 (Drosophila) [Source:MGI Symbol;Acc:MGI:1889585]	Sall1	-1.47486	2.41304e-10	5.85188e-09
predicted gene 12164 [Source:MGI Symbol;Acc:MGI:3650637]	Gm12164	-1.4164	2.41969e-10	5.85556e-09
xenotropic and polytropic retrovirus receptor 1 [Source:MGI Symbol;Acc:MGI:97932]	Xpr1	0.958623	2.42561e-10	5.85743e-09
nuclear factor I/A [Source:MGI Symbol;Acc:MGI:108056]	Nfia	-1.16903	2.49771e-10	6.00737e-09
RIKEN cDNA E130114P18 gene [Source:MGI Symbol;Acc:MGI:2442873]	E130114P18Rik	-1.88668	2.49824e-10	6.00737e-09
gamma-aminobutyric acid (GABA) A receptor, subunit beta 2 [Source:MGI Symbol;Acc:MGI:95620]	Gabrb2	1.81986	2.50634e-10	6.01415e-09
heme oxygenase (decycling) 1 [Source:MGI Symbol;Acc:MGI:96163]	Hmox1	-1.57096	2.56081e-10	6.13195e-09
pyruvate dehydrogenase kinase, isoenzyme 2 [Source:MGI Symbol;Acc:MGI:1343087]	Pdk2	-1.40601	2.62262e-10	6.2668e-09
ATPase, Na+/K+ transporting, alpha 3 polypeptide [Source:MGI Symbol;Acc:MGI:88107]	Atp1a3	1.40754	2.64594e-10	6.3093e-09
RIMS binding protein 2 [Source:MGI Symbol;Acc:MGI:2443235]	Rimbp2	1.4609	2.68655e-10	6.39277e-09
ferritin light chain 2 [Source:MGI Symbol;Acc:MGI:95590]	Ftl2	-1.11504	2.70077e-10	6.41263e-09
thymoma viral proto-oncogene 3 [Source:MGI Symbol;Acc:MGI:1345147]	Akt3	1.13292	2.70615e-10	6.41263e-09
major facilitator superfamily domain containing 1 [Source:MGI Symbol;Acc:MGI:1914118]	Mfsd1	-1.13536	2.72367e-10	6.44075e-09
RasGEF domain family, member 1A [Source:MGI Symbol;Acc:MGI:1917977]	Rasgef1a	1.36519	2.79365e-10	6.59256e-09
B cell leukemia/lymphoma 11B [Source:MGI Symbol;Acc:MGI:1929913]	Bcl11b	1.02881	2.80923e-10	6.61563e-09
CUGBP, Elav-like family member 4 [Source:MGI Symbol;Acc:MGI:1932407]	Celf4	1.0583	2.82774e-10	6.64548e-09
protein kinase C, gamma [Source:MGI Symbol;Acc:MGI:97597]	Prkcg	1.45669	2.84286e-10	6.66728e-09
colony stimulating factor 1 (macrophage) [Source:MGI Symbol;Acc:MGI:1339753]	Csf1	-1.91545	2.86452e-10	6.70428e-09
integrin alpha 7 [Source:MGI Symbol;Acc:MGI:102700]	Itga7	-2.28673	3.03417e-10	7.08678e-09
tetraspanin 12 [Source:MGI Symbol;Acc:MGI:1889818]	Tspan12	-1.20649	3.17623e-10	7.4034e-09
pleckstrin homology-like domain, family A, member 3 [Source:MGI Symbol;Acc:MGI:1351485]	Phlda3	-1.90177	3.1832e-10	7.4045e-09
signal transducer and activator of transcription 3 [Source:MGI Symbol;Acc:MGI:103038]	Stat3	-1.26925	3.41597e-10	7.92978e-09
creatine kinase, brain [Source:MGI Symbol;Acc:MGI:88407]	Ckb	-1.14417	3.45912e-10	8.01363e-09
MAM domain containing glycosylphosphatidylinositol anchor 2 [Source:MGI Symbol;Acc:MGI:2444706]	Mdga2	1.41763	3.8581e-10	8.9198e-09
regulatory factor X, 2 (influences HLA class II expression) [Source:MGI Symbol;Acc:MGI:106583]	Rfx2	-2.00644	4.06893e-10	9.38819e-09
junction adhesion molecule 2 [Source:MGI Symbol;Acc:MGI:1933820]	Jam2	-1.60486	4.09973e-10	9.44014e-09
dedicator of cyto-kinesis 3 [Source:MGI Symbol;Acc:MGI:2429763]	Dock3	1.02842	4.11645e-10	9.45954e-09
Rho GTPase activating protein 20 [Source:MGI Symbol;Acc:MGI:2445175]	Arhgap20	1.49627	4.23247e-10	9.70658e-09
mitogen-activated protein kinase kinase kinase 1 [Source:MGI Symbol;Acc:MGI:1346872]	Map3k1	-1.4126	4.2897e-10	9.81806e-09
chromodomain helicase DNA binding protein 7 [Source:MGI Symbol;Acc:MGI:2444748]	Chd7	-1.62287	4.3093e-10	9.84318e-09
X Kell blood group precursor related family member 4 [Source:MGI Symbol;Acc:MGI:3528744]	Xkr4	2.09412	4.47937e-10	1.02091e-08
gamma-aminobutyric acid (GABA) B receptor, 2 [Source:MGI Symbol;Acc:MGI:2386030]	Gabbr2	1.25469	4.48743e-10	1.02091e-08
neogenin [Source:MGI Symbol;Acc:MGI:1097159]	Neo1	0.883218	4.57726e-10	1.03928e-08
protocadherin 19 [Source:MGI Symbol;Acc:MGI:2685563]	Pcdh19	1.32554	4.67811e-10	1.05899e-08
double C2, beta [Source:MGI Symbol;Acc:MGI:1100497]	Doc2b	1.69115	4.68268e-10	1.05899e-08
	RP23-171A13.10	-1.1897	4.85273e-10	1.09383e-08
T cell, immune regulator 1, ATPase, H+ transporting, lysosomal V0 protein A3 [Source:MGI Symbol;Acc:MGI:1350931]	Tcirg1	-1.55741	4.85593e-10	1.09383e-08
L antigen family, member 3 [Source:MGI Symbol;Acc:MGI:1913442]	Lage3	-1.16778	4.90939e-10	1.10369e-08
transmembrane BAX inhibitor motif containing 1 [Source:MGI Symbol;Acc:MGI:1916910]	Tmbim1	-1.70678	4.98008e-10	1.11738e-08
isocitrate dehydrogenase 2 (NADP+), mitochondrial [Source:MGI Symbol;Acc:MGI:96414]	Idh2	-1.06009	5.02065e-10	1.12427e-08
thyroid hormone responsive [Source:MGI Symbol;Acc:MGI:109126]	Thrsp	-1.339	5.14381e-10	1.14959e-08
acyl-Coenzyme A dehydrogenase, medium chain [Source:MGI Symbol;Acc:MGI:87867]	Acadm	-1.06529	5.25128e-10	1.17131e-08
deleted in liver cancer 1 [Source:MGI Symbol;Acc:MGI:1354949]	Dlc1	1.39296	5.35618e-10	1.19238e-08
ryanodine receptor 3 [Source:MGI Symbol;Acc:MGI:99684]	Ryr3	1.19329	5.60787e-10	1.24598e-08
laminin, alpha 5 [Source:MGI Symbol;Acc:MGI:105382]	Lama5	-2.16663	5.79393e-10	1.28481e-08
uroporphyrinogen decarboxylase [Source:MGI Symbol;Acc:MGI:98916]	Urod	-1.19717	5.92275e-10	1.31082e-08
solute carrier family 8 (sodium/calcium exchanger), member 3 [Source:MGI Symbol;Acc:MGI:107976]	Slc8a3	1.09128	5.97635e-10	1.32013e-08
	RP23-349K15.2	1.04457	6.0645e-10	1.33701e-08
WAS protein family, member 2 [Source:MGI Symbol;Acc:MGI:1098641]	Wasf2	-1.29184	6.20309e-10	1.36492e-08
ATPase, Ca++ transporting, plasma membrane 3 [Source:MGI Symbol;Acc:MGI:1347353]	Atp2b3	1.41894	6.39897e-10	1.404e-08
LON peptidase N-terminal domain and ring finger 2 [Source:MGI Symbol;Acc:MGI:1920209]	Lonrf2	1.05386	6.40533e-10	1.404e-08
synapsin I [Source:MGI Symbol;Acc:MGI:98460]	Syn1	1.09557	6.43287e-10	1.40733e-08
N-myc downstream regulated gene 4 [Source:MGI Symbol;Acc:MGI:2384590]	Ndrg4	1.06937	6.54365e-10	1.42882e-08
neuralized homolog 1A (Drosophila) [Source:MGI Symbol;Acc:MGI:1334263]	Neurl1a	1.2429	6.59854e-10	1.43805e-08
Eph receptor B3 [Source:MGI Symbol;Acc:MGI:104770]	Ephb3	-1.13754	6.63139e-10	1.44043e-08
Eph receptor B4 [Source:MGI Symbol;Acc:MGI:104757]	Ephb4	-1.401	6.63474e-10	1.44043e-08
progestin and adipoQ receptor family member VI [Source:MGI Symbol;Acc:MGI:1916207]	Paqr6	-1.90518	6.79776e-10	1.47302e-08
glutamate receptor, ionotropic, NMDA2D (epsilon 4) [Source:MGI Symbol;Acc:MGI:95823]	Grin2d	1.33286	7.03856e-10	1.52129e-08
zinc finger, CCHC domain containing 12 [Source:MGI Symbol;Acc:MGI:1919943]	Zcchc12	1.15114	7.04723e-10	1.52129e-08
intercellular adhesion molecule 5, telencephalin [Source:MGI Symbol;Acc:MGI:109430]	Icam5	1.40195	7.10318e-10	1.53047e-08
solute carrier family 7 (cationic amino acid transporter, y+ system), member 8 [Source:MGI Symbol;Acc:MGI:1355323]	Slc7a8	1.11128	7.17589e-10	1.54322e-08
patatin-like phospholipase domain containing 7 [Source:MGI Symbol;Acc:MGI:2385325]	Pnpla7	-1.49215	7.40948e-10	1.59046e-08
dedicator of cytokinesis 9 [Source:MGI Symbol;Acc:MGI:106321]	Dock9	1.15766	7.85072e-10	1.682e-08
procollagen-proline, 2-oxoglutarate 4-dioxygenase (proline 4-hydroxylase), alpha polypeptide III [Source:MGI Symbol;Acc:MGI:2444049]	P4ha3	-1.83897	7.9211e-10	1.6939e-08
myotubularin related protein 7 [Source:MGI Symbol;Acc:MGI:1891693]	Mtmr7	1.01784	8.06075e-10	1.72053e-08
solute carrier family 39 (zinc transporter), member 1 [Source:MGI Symbol;Acc:MGI:1353474]	Slc39a1	-1.16036	8.46702e-10	1.80387e-08
predicted gene 13910 [Source:MGI Symbol;Acc:MGI:3651143]	Gm13910	-1.22707	8.48523e-10	1.80438e-08
nuclear receptor interacting protein 3 [Source:MGI Symbol;Acc:MGI:1925843]	Nrip3	1.27648	8.62756e-10	1.83123e-08
calcium and integrin binding 1 (calmyrin) [Source:MGI Symbol;Acc:MGI:1344418]	Cib1	-1.28611	9.25137e-10	1.95998e-08
notch 2 [Source:MGI Symbol;Acc:MGI:97364]	Notch2	-1.53409	9.39543e-10	1.98681e-08
small integral membrane protein 11 [Source:MGI Symbol;Acc:MGI:1916186]	Smim11	-1.3129	9.47622e-10	2.00018e-08
kinesin family member 5A [Source:MGI Symbol;Acc:MGI:109564]	Kif5a	1.12403	9.53387e-10	2.00863e-08
kinase suppressor of ras 2 [Source:MGI Symbol;Acc:MGI:3610315]	Ksr2	1.19468	9.55271e-10	2.00889e-08
cerebellar degeneration related antigen 1 [Source:MGI Symbol;Acc:MGI:88359]	Cdr1	2.05041	9.84323e-10	2.06617e-08
tubulin, alpha 4A [Source:MGI Symbol;Acc:MGI:1095410]	Tuba4a	1.30559	9.87823e-10	2.06971e-08
LIM domain binding 2 [Source:MGI Symbol;Acc:MGI:894670]	Ldb2	1.34592	1.06463e-09	2.22655e-08
centromere protein A [Source:MGI Symbol;Acc:MGI:88375]	Cenpa	-1.7302	1.10274e-09	2.30201e-08
RNA binding motif protein 38 [Source:MGI Symbol;Acc:MGI:1889294]	Rbm38	-1.55709	1.14118e-09	2.3779e-08
phosphatase and actin regulator 1 [Source:MGI Symbol;Acc:MGI:2659021]	Phactr1	1.09563	1.14698e-09	2.38564e-08
adenylate kinase 5 [Source:MGI Symbol;Acc:MGI:2677491]	Ak5	1.34088	1.18669e-09	2.46374e-08
bone morphogenetic protein 1 [Source:MGI Symbol;Acc:MGI:88176]	Bmp1	-1.04683	1.19348e-09	2.47332e-08
cystatin C [Source:MGI Symbol;Acc:MGI:102519]	Cst3	-0.903227	1.20466e-09	2.49098e-08
annexin A5 [Source:MGI Symbol;Acc:MGI:106008]	Anxa5	-1.44363	1.20637e-09	2.49098e-08
family with sequence similarity 163, member B [Source:MGI Symbol;Acc:MGI:1926106]	Fam163b	1.27268	1.24419e-09	2.56442e-08
sorting nexin 33 [Source:MGI Symbol;Acc:MGI:2443239]	Snx33	-1.61679	1.26244e-09	2.59734e-08
junction adhesion molecule 3 [Source:MGI Symbol;Acc:MGI:1933825]	Jam3	-0.967812	1.32699e-09	2.72524e-08
neurensin 1 [Source:MGI Symbol;Acc:MGI:894662]	Nrsn1	1.19918	1.35115e-09	2.76986e-08
doublesex and mab-3 related transcription factor like family A2 [Source:MGI Symbol;Acc:MGI:2653629]	Dmrta2	-1.63905	1.36515e-09	2.79353e-08
LIM domains containing 1 [Source:MGI Symbol;Acc:MGI:1352502]	Limd1	-1.35352	1.41276e-09	2.88578e-08
POU domain, class 3, transcription factor 3 [Source:MGI Symbol;Acc:MGI:102564]	Pou3f3	-0.929091	1.42175e-09	2.89895e-08
gelsolin [Source:MGI Symbol;Acc:MGI:95851]	Gsn	-1.46975	1.43064e-09	2.90982e-08
sorting nexin 5 [Source:MGI Symbol;Acc:MGI:1916428]	Snx5	-0.811091	1.43219e-09	2.90982e-08
NACHT and WD repeat domain containing 2 [Source:MGI Symbol;Acc:MGI:1920464]	Nwd2	1.67681	1.43656e-09	2.9135e-08
glutamate receptor interacting protein 2 [Source:MGI Symbol;Acc:MGI:2681173]	Grip2	0.962406	1.44614e-09	2.92774e-08
potassium large conductance calcium-activated channel, subfamily M, alpha member 1 [Source:MGI Symbol;Acc:MGI:99923]	Kcnma1	1.84134	1.4584e-09	2.94731e-08
glutamate receptor, metabotropic 5 [Source:MGI Symbol;Acc:MGI:1351342]	Grm5	1.52829	1.46946e-09	2.96441e-08
brain glycogen phosphorylase [Source:MGI Symbol;Acc:MGI:97828]	Pygb	-0.924938	1.49019e-09	3.00092e-08
asparaginyl-tRNA synthetase [Source:MGI Symbol;Acc:MGI:1917473]	Nars	0.894761	1.50366e-09	3.02269e-08
3-hydroxyisobutyryl-Coenzyme A hydrolase [Source:MGI Symbol;Acc:MGI:1923792]	Hibch	-1.03713	1.52211e-09	3.0544e-08
protocadherin alpha-C2 precursor [Source:RefSeq peptide;Acc:NP_001003672]	PCDHA9	1.52976	1.52619e-09	3.05721e-08
glutamic acid decarboxylase 2 [Source:MGI Symbol;Acc:MGI:95634]	Gad2	1.00053	1.63157e-09	3.26204e-08
coiled-coil domain containing 85A [Source:MGI Symbol;Acc:MGI:2445069]	Ccdc85a	1.27933	1.63417e-09	3.26204e-08
SH3/ankyrin domain gene 3 [Source:MGI Symbol;Acc:MGI:1930016]	Shank3	0.932793	1.66099e-09	3.30978e-08
predicted gene 5873 [Source:MGI Symbol;Acc:MGI:3648385]	Gm5873	1.48672	1.69099e-09	3.35845e-08
ribonuclease T2A [Source:MGI Symbol;Acc:MGI:1915445]	Rnaset2a	-1.14638	1.6913e-09	3.35845e-08
protocadherin alpha 5 [Source:EntrezGene;Acc:12941]	Pcdha5	1.57339	1.69876e-09	3.36738e-08
PITPNM family member 3 [Source:MGI Symbol;Acc:MGI:2685726]	Pitpnm3	1.48614	1.71903e-09	3.40164e-08
adaptor protein, phosphotyrosine interaction, PH domain and leucine zipper containing 2 [Source:MGI Symbol;Acc:MGI:2384914]	Appl2	-1.29759	1.80856e-09	3.57261e-08
microtubule-associated protein 6 [Source:MGI Symbol;Acc:MGI:1201690]	Map6	1.14055	1.84578e-09	3.63982e-08
farnesyl diphosphate farnesyl transferase 1 [Source:MGI Symbol;Acc:MGI:102706]	Fdft1	1.42841	1.91117e-09	3.76226e-08
potassium voltage-gated channel, subfamily G, member 1 [Source:MGI Symbol;Acc:MGI:3616086]	Kcng1	2.12297	1.97322e-09	3.87771e-08
fibroblast growth factor receptor 3 [Source:MGI Symbol;Acc:MGI:95524]	Fgfr3	-1.33632	2.00643e-09	3.93619e-08
adenylate cyclase activating polypeptide 1 receptor 1 [Source:MGI Symbol;Acc:MGI:108449]	Adcyap1r1	-1.12233	2.01055e-09	3.93751e-08
integrin alpha FG-GAP repeat containing 3 [Source:MGI Symbol;Acc:MGI:2146854]	Itfg3	-0.972704	2.0418e-09	3.99184e-08
TBC1 domain family, member 16 [Source:MGI Symbol;Acc:MGI:2652878]	Tbc1d16	0.914676	2.04662e-09	3.99441e-08
vesicle amine transport protein 1 homolog-like (T. californica) [Source:MGI Symbol;Acc:MGI:2142534]	Vat1l	0.911609	2.05738e-09	4.00854e-08
MAD2 mitotic arrest deficient-like 2 [Source:MGI Symbol;Acc:MGI:1919140]	Mad2l2	-1.08548	2.07888e-09	4.03784e-08
SRY (sex determining region Y)-box 9 [Source:MGI Symbol;Acc:MGI:98371]	Sox9	-1.30553	2.0795e-09	4.03784e-08
WW domain binding protein 1 [Source:MGI Symbol;Acc:MGI:104710]	Wbp1	-0.859891	2.11087e-09	4.09179e-08
achaete-scute complex homolog 1 (Drosophila) [Source:MGI Symbol;Acc:MGI:96919]	Ascl1	-1.32268	2.20219e-09	4.26156e-08
UDP-Gal:betaGlcNAc beta 1,4-galactosyltransferase, polypeptide 6 [Source:MGI Symbol;Acc:MGI:1928380]	B4galt6	1.04066	2.20902e-09	4.26753e-08
homer homolog 3 (Drosophila) [Source:MGI Symbol;Acc:MGI:1347359]	Homer3	-1.24759	2.23175e-09	4.30161e-08
expressed sequence AI854517 [Source:MGI Symbol;Acc:MGI:2142071]	AI854517	-1.09917	2.23421e-09	4.30161e-08
RAB6B, member RAS oncogene family [Source:MGI Symbol;Acc:MGI:107283]	Rab6b	1.04976	2.24543e-09	4.31592e-08
RAS protein-specific guanine nucleotide-releasing factor 2 [Source:MGI Symbol;Acc:MGI:109137]	Rasgrf2	1.38471	2.28265e-09	4.38007e-08
scavenger receptor cysteine rich family, 5 domains [Source:MGI Symbol;Acc:MGI:3606211]	Ssc5d	-2.07561	2.30453e-09	4.41462e-08
G protein-coupled receptor associated sorting protein 1 [Source:MGI Symbol;Acc:MGI:1917418]	Gprasp1	0.838489	2.32054e-09	4.43784e-08
HECT, C2 and WW domain containing E3 ubiquitin protein ligase 2 [Source:MGI Symbol;Acc:MGI:2685817]	Hecw2	1.13241	2.34702e-09	4.48097e-08
SIVA1, apoptosis-inducing factor [Source:MGI Symbol;Acc:MGI:1353606]	Siva1	-1.55359	2.37108e-09	4.51932e-08
src homology 2 domain-containing transforming protein C1 [Source:MGI Symbol;Acc:MGI:98296]	Shc1	-1.47481	2.48779e-09	4.73385e-08
nucleus accumbens associated 2, BEN and BTB (POZ) domain containing [Source:MGI Symbol;Acc:MGI:1915241]	Nacc2	-1.09463	2.54712e-09	4.82892e-08
mevalonate kinase [Source:MGI Symbol;Acc:MGI:107624]	Mvk	0.977518	2.54786e-09	4.82892e-08
protein phosphatase 1E (PP2C domain containing) [Source:MGI Symbol;Acc:MGI:2444096]	Ppm1e	0.907377	2.55046e-09	4.82892e-08
met proto-oncogene [Source:MGI Symbol;Acc:MGI:96969]	Met	1.56706	2.56211e-09	4.84294e-08
carnitine palmitoyltransferase 2 [Source:MGI Symbol;Acc:MGI:109176]	Cpt2	-1.49919	2.58088e-09	4.87034e-08
Na+/K+ transporting ATPase interacting 2 [Source:MGI Symbol;Acc:MGI:1923447]	Nkain2	0.845101	2.60177e-09	4.90164e-08
Dmx-like 2 [Source:MGI Symbol;Acc:MGI:2444630]	Dmxl2	0.916022	2.60657e-09	4.90258e-08
amyloid beta (A4) precursor protein binding, family A, member 1 [Source:MGI Symbol;Acc:MGI:1860297]	Apba1	1.00763	2.61289e-09	4.90638e-08
growth arrest specific 1 [Source:MGI Symbol;Acc:MGI:95655]	Gas1	-1.23194	2.62438e-09	4.91985e-08
complement component 1, q subcomponent-like 1 [Source:MGI Symbol;Acc:MGI:1344400]	C1ql1	-2.18845	2.66475e-09	4.98732e-08
A kinase (PRKA) anchor protein 7 [Source:MGI Symbol;Acc:MGI:1859150]	Akap7	0.882047	2.79844e-09	5.22895e-08
sperm associated antigen 5 [Source:MGI Symbol;Acc:MGI:1927470]	Spag5	-1.21973	2.81402e-09	5.24945e-08
contactin 6 [Source:MGI Symbol;Acc:MGI:1858223]	Cntn6	1.59054	2.93745e-09	5.47076e-08
tensin 1 [Source:MGI Symbol;Acc:MGI:104552]	Tns1	-1.64771	2.94269e-09	5.47158e-08
calsyntenin 3 [Source:MGI Symbol;Acc:MGI:2178323]	Clstn3	1.37268	2.97349e-09	5.51985e-08
lysosomal-associated protein transmembrane 4B [Source:MGI Symbol;Acc:MGI:1890494]	Laptm4b	-1.18164	2.99057e-09	5.54253e-08
family with sequence similarity 167, member A [Source:MGI Symbol;Acc:MGI:3606565]	Fam167a	-1.19869	3.02036e-09	5.58864e-08
PR domain containing 16 [Source:MGI Symbol;Acc:MGI:1917923]	Prdm16	-1.2876	3.08239e-09	5.69417e-08
vesicle-associated membrane protein 3 [Source:MGI Symbol;Acc:MGI:1321389]	Vamp3	-0.933118	3.10706e-09	5.73046e-08
formin-like 3 [Source:MGI Symbol;Acc:MGI:109569]	Fmnl3	-1.16892	3.11629e-09	5.7382e-08
sphingosine-1-phosphate receptor 3 [Source:MGI Symbol;Acc:MGI:1339365]	S1pr3	-1.54639	3.13946e-09	5.77155e-08
l(3)mbt-like (Drosophila) [Source:MGI Symbol;Acc:MGI:2676663]	L3mbtl1	1.1473	3.17053e-09	5.81928e-08
synovial sarcoma translocation, Chromosome 18 [Source:MGI Symbol;Acc:MGI:107708]	Ss18	-1.13421	3.18228e-09	5.83146e-08
regulator of calcineurin 2 [Source:MGI Symbol;Acc:MGI:1858219]	Rcan2	0.991185	3.19578e-09	5.8468e-08
tropomodulin 2 [Source:MGI Symbol;Acc:MGI:1355335]	Tmod2	1.10745	3.23297e-09	5.90535e-08
cerebellin 1 precursor protein [Source:MGI Symbol;Acc:MGI:88281]	Cbln1	1.2186	3.28151e-09	5.98442e-08
enoyl-Coenzyme A delta isomerase 3 [Source:MGI Symbol;Acc:MGI:1916373]	Eci3	-1.69269	3.33021e-09	6.06354e-08
L1 cell adhesion molecule [Source:MGI Symbol;Acc:MGI:96721]	L1cam	1.1873	3.55352e-09	6.45981e-08
nestin [Source:MGI Symbol;Acc:MGI:101784]	Nes	-1.41915	3.68535e-09	6.68879e-08
3-phosphoglycerate dehydrogenase [Source:MGI Symbol;Acc:MGI:1355330]	Phgdh	-0.944648	3.80475e-09	6.89182e-08
cyclin-dependent kinase 4 [Source:MGI Symbol;Acc:MGI:88357]	Cdk4	-0.862572	3.80931e-09	6.89182e-08
high mobility group nucleosomal binding domain 1 [Source:MGI Symbol;Acc:MGI:96120]	Hmgn1	-0.98282	3.85945e-09	6.97148e-08
thioredoxin reductase 1 [Source:MGI Symbol;Acc:MGI:1354175]	Txnrd1	-0.846531	3.91452e-09	7.05977e-08
single-stranded DNA binding protein 2 [Source:MGI Symbol;Acc:MGI:1914220]	Ssbp2	0.998327	3.93139e-09	7.07426e-08
Rho GTPase activating protein 23 [Source:MGI Symbol;Acc:MGI:3697726]	Arhgap23	0.963112	3.93497e-09	7.07426e-08
kinetochore-localized astrin/SPAG5 binding [Source:MGI Symbol;Acc:MGI:1289298]	Knstrn	-1.6989	3.97558e-09	7.13601e-08
phosphofructokinase, platelet [Source:MGI Symbol;Acc:MGI:1891833]	Pfkp	1.14252	4.02604e-09	7.21522e-08
RIKEN cDNA 5730409E04Rik gene [Source:MGI Symbol;Acc:MGI:3609248]	5730409E04Rik	1.21739	4.06715e-09	7.27744e-08
A kinase (PRKA) anchor protein (gravin) 12 [Source:MGI Symbol;Acc:MGI:1932576]	Akap12	1.21238	4.15178e-09	7.41723e-08
sorbitol dehydrogenase [Source:MGI Symbol;Acc:MGI:98266]	Sord	-1.10374	4.24866e-09	7.57844e-08
hairy and enhancer of split 5 (Drosophila) [Source:MGI Symbol;Acc:MGI:104876]	Hes5	-1.44133	4.29786e-09	7.65423e-08
inhibin beta-B [Source:MGI Symbol;Acc:MGI:96571]	Inhbb	-1.06906	4.32469e-09	7.68998e-08
protein kinase C and casein kinase substrate in neurons 1 [Source:MGI Symbol;Acc:MGI:1345181]	Pacsin1	0.934204	4.36845e-09	7.7557e-08
pleckstrin and Sec7 domain containing 3 [Source:MGI Symbol;Acc:MGI:1918215]	Psd3	1.18316	4.37935e-09	7.76296e-08
zinc fingers and homeoboxes 2 [Source:MGI Symbol;Acc:MGI:2683087]	Zhx2	-1.07193	4.40799e-09	7.80159e-08
cell division cycle associated 3 [Source:MGI Symbol;Acc:MGI:1315198]	Cdca3	-1.31295	4.46524e-09	7.89067e-08
ADP-ribosylation factor 3 [Source:MGI Symbol;Acc:MGI:99432]	Arf3	1.00547	4.4778e-09	7.90062e-08
erythrocyte protein band 4.1-like 1 [Source:MGI Symbol;Acc:MGI:103010]	Epb4.1l1	1.02114	4.49225e-09	7.91386e-08
elastin [Source:MGI Symbol;Acc:MGI:95317]	Eln	-1.36176	4.70145e-09	8.26962e-08
cysteinyl-tRNA synthetase [Source:MGI Symbol;Acc:MGI:1351477]	Cars	0.829622	4.81395e-09	8.45445e-08
solute carrier family 12, member 5 [Source:MGI Symbol;Acc:MGI:1862037]	Slc12a5	1.33916	4.82175e-09	8.45512e-08
EF hand domain containing 1 [Source:MGI Symbol;Acc:MGI:1921607]	Efhd1	-1.48843	4.82943e-09	8.45558e-08
melanoma antigen, family E, 1 [Source:MGI Symbol;Acc:MGI:2148149]	Magee1	0.846126	4.91869e-09	8.59865e-08
ATP-binding cassette, sub-family C (CFTR/MRP), member 10 [Source:MGI Symbol;Acc:MGI:2386976]	Abcc10	-1.00774	4.95355e-09	8.64633e-08
ST8 alpha-N-acetyl-neuraminide alpha-2,8-sialyltransferase 3 [Source:MGI Symbol;Acc:MGI:106019]	St8sia3	1.18629	4.99769e-09	8.71004e-08
signal peptide, CUB domain, EGF-like 1 [Source:MGI Symbol;Acc:MGI:1890616]	Scube1	1.52021	5.02371e-09	8.74202e-08
slit homolog 3 (Drosophila) [Source:MGI Symbol;Acc:MGI:1315202]	Slit3	1.70171	5.03723e-09	8.75218e-08
EF hand domain containing 2 [Source:MGI Symbol;Acc:MGI:106504]	Efhd2	-0.898986	5.35057e-09	9.28246e-08
G protein-coupled receptor 56 [Source:MGI Symbol;Acc:MGI:1340051]	Gpr56	-1.05039	5.42226e-09	9.39254e-08
patched domain containing 2 [Source:MGI Symbol;Acc:MGI:2444403]	Ptchd2	-1.16005	5.80155e-09	1.00343e-07
tensin 3 [Source:MGI Symbol;Acc:MGI:2443012]	Tns3	-1.4676	5.90451e-09	1.01969e-07
epidermal growth factor receptor [Source:MGI Symbol;Acc:MGI:95294]	Egfr	-1.77481	5.98731e-09	1.03243e-07
lipoprotein lipase [Source:MGI Symbol;Acc:MGI:96820]	Lpl	1.25875	6.01452e-09	1.03555e-07
solute carrier family 2 (facilitated glucose transporter), member 3 [Source:MGI Symbol;Acc:MGI:95757]	Slc2a3	1.01641	6.08744e-09	1.04653e-07
Josephin domain containing 2 [Source:MGI Symbol;Acc:MGI:1913374]	Josd2	-1.20772	6.14533e-09	1.05489e-07
interleukin 18 [Source:MGI Symbol;Acc:MGI:107936]	Il18	-1.17538	6.18482e-09	1.06007e-07
cAMP responsive element binding protein 3-like 2 [Source:MGI Symbol;Acc:MGI:2442695]	Creb3l2	-1.44464	6.1972e-09	1.06022e-07
regulator of G-protein signaling 6 [Source:MGI Symbol;Acc:MGI:1354730]	Rgs6	1.24504	6.20432e-09	1.06022e-07
aarF domain containing kinase 4 [Source:MGI Symbol;Acc:MGI:1924139]	Adck4	-1.2533	6.21518e-09	1.06049e-07
endonuclease/exonuclease/phosphatase family domain containing 1 [Source:MGI Symbol;Acc:MGI:1914734]	Eepd1	-1.10888	6.38212e-09	1.08734e-07
hexosaminidase A [Source:MGI Symbol;Acc:MGI:96073]	Hexa	-0.927937	6.53375e-09	1.11152e-07
isoleucine-tRNA synthetase [Source:MGI Symbol;Acc:MGI:2145219]	Iars	0.787407	6.66492e-09	1.13214e-07
zinc finger, CCHC domain containing 24 [Source:MGI Symbol;Acc:MGI:1919168]	Zcchc24	-1.29364	6.77268e-09	1.14831e-07
ryanodine receptor 2, cardiac [Source:MGI Symbol;Acc:MGI:99685]	Ryr2	1.3413	6.78659e-09	1.14831e-07
ATPase, Na+/K+ transporting, alpha 2 polypeptide [Source:MGI Symbol;Acc:MGI:88106]	Atp1a2	-1.047	6.79034e-09	1.14831e-07
canopy 4 homolog (zebrafish) [Source:MGI Symbol;Acc:MGI:1913705]	Cnpy4	-1.00519	6.8409e-09	1.1535e-07
growth factor receptor bound protein 2-associated protein 1 [Source:MGI Symbol;Acc:MGI:108088]	Gab1	-0.978887	6.84123e-09	1.1535e-07
contactin 1 [Source:MGI Symbol;Acc:MGI:105980]	Cntn1	1.30222	6.85978e-09	1.15492e-07
AP2 associated kinase 1 [Source:MGI Symbol;Acc:MGI:1098687]	Aak1	1.03295	6.88153e-09	1.15687e-07
synaptogyrin 2 [Source:MGI Symbol;Acc:MGI:1328324]	Syngr2	-1.47628	6.98591e-09	1.17269e-07
predicted gene 14480 [Source:MGI Symbol;Acc:MGI:3650191]	Gm14480	1.17154	7.10587e-09	1.19107e-07
ELKS/RAB6-interacting/CAST family member 1 [Source:MGI Symbol;Acc:MGI:2151013]	Erc1	0.904314	7.12782e-09	1.19299e-07
transformation related protein 53 inducible nuclear protein 1 [Source:MGI Symbol;Acc:MGI:1926609]	Trp53inp1	-1.19327	7.19021e-09	1.20167e-07
calcium channel, voltage-dependent, R type, alpha 1E subunit [Source:MGI Symbol;Acc:MGI:106217]	Cacna1e	1.1531	7.22361e-09	1.20549e-07
solute carrier family 15 (H+/peptide transporter), member 2 [Source:MGI Symbol;Acc:MGI:1890457]	Slc15a2	-1.10747	7.38033e-09	1.22984e-07
NHS-like 2 [Source:MGI Symbol;Acc:MGI:3645090]	Nhsl2	1.34838	7.43916e-09	1.23783e-07
2-hydroxyacyl-CoA lyase 1 [Source:MGI Symbol;Acc:MGI:1929657]	Hacl1	-1.50587	7.46146e-09	1.23973e-07
SWA-70 protein [Source:MGI Symbol;Acc:MGI:1298390]	Swap70	-1.21722	7.48298e-09	1.2415e-07
transmembrane protein 178B [Source:MGI Symbol;Acc:MGI:3647581]	Tmem178b	0.936866	7.59749e-09	1.25867e-07
RIKEN cDNA 4833422C13 gene [Source:MGI Symbol;Acc:MGI:3603826]	4833422C13Rik	1.21523	7.66091e-09	1.26733e-07
sodium channel, voltage-gated, type II, alpha 1 [Source:MGI Symbol;Acc:MGI:98248]	Scn2a1	1.39022	7.68105e-09	1.26882e-07
toll-like receptor adaptor molecule 1 [Source:MGI Symbol;Acc:MGI:2147032]	Ticam1	-1.81415	7.71915e-09	1.27165e-07
myelin transcription factor 1-like [Source:MGI Symbol;Acc:MGI:1100511]	Myt1l	1.33438	7.72051e-09	1.27165e-07
SPC25, NDC80 kinetochore complex component, homolog (S. cerevisiae) [Source:MGI Symbol;Acc:MGI:1913692]	Spc25	-1.13982	7.75448e-09	1.27541e-07
microtubule-associated protein 1 A [Source:MGI Symbol;Acc:MGI:1306776]	Map1a	1.06526	7.9571e-09	1.30684e-07
transcription elongation factor A (SII)-like 6 [Source:MGI Symbol;Acc:MGI:1923939]	Tceal6	1.06103	8.00013e-09	1.31202e-07
syntaxin binding protein 1 [Source:MGI Symbol;Acc:MGI:107363]	Stxbp1	1.11977	8.06733e-09	1.32114e-07
Mpv17 transgene, kidney disease mutant-like [Source:MGI Symbol;Acc:MGI:2135951]	Mpv17l	1.1269	8.24004e-09	1.34749e-07
predicted pseudogene 5560 [Source:MGI Symbol;Acc:MGI:3647980]	Gm5560	-0.957173	8.29161e-09	1.35398e-07
filamin C, gamma [Source:MGI Symbol;Acc:MGI:95557]	Flnc	-2.34524	8.33829e-09	1.35965e-07
cyclin-dependent kinase 1 [Source:MGI Symbol;Acc:MGI:88351]	Cdk1	-1.35835	8.39273e-09	1.36658e-07
protein phosphatase 1, regulatory (inhibitor) subunit 13B [Source:MGI Symbol;Acc:MGI:1336199]	Ppp1r13b	0.896354	8.43571e-09	1.37162e-07
CD47 antigen (Rh-related antigen, integrin-associated signal transducer) [Source:MGI Symbol;Acc:MGI:96617]	Cd47	1.03402	8.48514e-09	1.37769e-07
coiled-coil alpha-helical rod protein 1 [Source:MGI Symbol;Acc:MGI:2385321]	Cchcr1	-1.35053	8.50761e-09	1.37937e-07
eukaryotic translation elongation factor 1 alpha 2 [Source:MGI Symbol;Acc:MGI:1096317]	Eef1a2	1.51942	8.74765e-09	1.41627e-07
alcohol dehydrogenase, iron containing, 1 [Source:MGI Symbol;Acc:MGI:1923437]	Adhfe1	-1.22136	8.85539e-09	1.43168e-07
orthodenticle homolog 1 [Source:MGI Symbol;Acc:MGI:97450]	Otx1	-1.63349	9.04006e-09	1.45947e-07
zinc finger protein 36, C3H type-like 1 [Source:MGI Symbol;Acc:MGI:107946]	Zfp36l1	-1.62432	9.11577e-09	1.46961e-07
integrin beta 5 [Source:MGI Symbol;Acc:MGI:96614]	Itgb5	-1.09451	9.21977e-09	1.48428e-07
solute carrier family 35, member F1 [Source:MGI Symbol;Acc:MGI:2139810]	Slc35f1	0.94293	9.41823e-09	1.51409e-07
hexokinase 1 [Source:MGI Symbol;Acc:MGI:96103]	Hk1	0.813361	9.56363e-09	1.5353e-07
SRY (sex determining region Y)-box 1 [Source:MGI Symbol;Acc:MGI:98357]	Sox1	-1.20787	9.64014e-09	1.54541e-07
family with sequence similarity 189, member A2 [Source:MGI Symbol;Acc:MGI:2685813]	Fam189a2	-1.14069	9.65847e-09	1.54617e-07
GLI-Kruppel family member GLI2 [Source:MGI Symbol;Acc:MGI:95728]	Gli2	-1.68323	9.77723e-09	1.56299e-07
sema domain, immunoglobulin domain (Ig), transmembrane domain (TM) and short cytoplasmic domain, (semaphorin) 4A [Source:MGI Symbol;Acc:MGI:107560]	Sema4a	1.01647	9.91304e-09	1.58248e-07
protocadherin gamma subfamily A, 8 precursor [Source:RefSeq peptide;Acc:NP_291069]	PCDHGB6	1.40152	9.99454e-09	1.59325e-07
praja 2, RING-H2 motif containing [Source:MGI Symbol;Acc:MGI:2159342]	Pja2	0.968453	1.00267e-08	1.59616e-07
minichromosome maintenance deficient 5, cell division cycle 46 (S. cerevisiae) [Source:MGI Symbol;Acc:MGI:103197]	Mcm5	-1.09521	1.00586e-08	1.599e-07
RAS protein-specific guanine nucleotide-releasing factor 1 [Source:MGI Symbol;Acc:MGI:99694]	Rasgrf1	0.933784	1.02009e-08	1.61717e-07
WW domain containing transcription regulator 1 [Source:MGI Symbol;Acc:MGI:1917649]	Wwtr1	-1.39384	1.02013e-08	1.61717e-07
mastermind like 2 (Drosophila) [Source:MGI Symbol;Acc:MGI:2389460]	Maml2	-1.44993	1.02235e-08	1.61844e-07
human immunodeficiency virus type I enhancer binding protein 3 [Source:MGI Symbol;Acc:MGI:106589]	Hivep3	1.21732	1.02689e-08	1.62337e-07
dachshund 2 (Drosophila) [Source:MGI Symbol;Acc:MGI:1890446]	Dach2	1.72145	1.03083e-08	1.62734e-07
predicted gene 12428 [Source:MGI Symbol;Acc:MGI:3650848]	Gm12428	1.19598	1.05622e-08	1.66497e-07
SLIT and NTRK-like family, member 4 [Source:MGI Symbol;Acc:MGI:2442509]	Slitrk4	1.49033	1.05759e-08	1.66497e-07
RIKEN cDNA 2810468N07 gene [Source:MGI Symbol;Acc:MGI:1920084]	2810468N07Rik	-1.42963	1.08405e-08	1.70427e-07
calponin 3, acidic [Source:MGI Symbol;Acc:MGI:1919244]	Cnn3	-0.951562	1.08888e-08	1.70749e-07
small nucleolar RNA host gene 11 [Source:MGI Symbol;Acc:MGI:2441845]	Snhg11	1.55999	1.08909e-08	1.70749e-07
structural maintenance of chromosomes 4 [Source:MGI Symbol;Acc:MGI:1917349]	Smc4	-1.26739	1.09486e-08	1.71418e-07
hippocalcin-like 1 [Source:MGI Symbol;Acc:MGI:1855689]	Hpcal1	1.06294	1.11421e-08	1.74208e-07
fibroblast growth factor binding protein 3 [Source:MGI Symbol;Acc:MGI:1919764]	Fgfbp3	1.15721	1.126e-08	1.7581e-07
bassoon [Source:MGI Symbol;Acc:MGI:1277955]	Bsn	1.06764	1.15724e-08	1.8044e-07
transmembrane protein 130 [Source:MGI Symbol;Acc:MGI:3607706]	Tmem130	1.30714	1.16647e-08	1.81631e-07
torsin family 3, member A [Source:MGI Symbol;Acc:MGI:1353652]	Tor3a	-1.38239	1.18345e-08	1.84024e-07
RIKEN cDNA D130043K22 gene [Source:MGI Symbol;Acc:MGI:3036268]	D130043K22Rik	1.48644	1.19225e-08	1.8514e-07
chromatin assembly factor 1, subunit B (p60) [Source:MGI Symbol;Acc:MGI:1314881]	Chaf1b	-1.21432	1.19662e-08	1.85566e-07
sphingosine-1-phosphate receptor 1 [Source:MGI Symbol;Acc:MGI:1096355]	S1pr1	-1.14416	1.19842e-08	1.85593e-07
RIKEN cDNA A430105I19 gene [Source:MGI Symbol;Acc:MGI:2685199]	A430105I19Rik	-1.78256	1.21277e-08	1.87559e-07
amyloid beta (A4) precursor protein [Source:MGI Symbol;Acc:MGI:88059]	App	0.860453	1.22476e-08	1.89158e-07
signal-regulatory protein alpha [Source:MGI Symbol;Acc:MGI:108563]	Sirpa	0.775541	1.2364e-08	1.90697e-07
phospholipase C, beta 1 [Source:MGI Symbol;Acc:MGI:97613]	Plcb1	0.998	1.23872e-08	1.90796e-07
kinesin family member 3B [Source:MGI Symbol;Acc:MGI:107688]	Kif3b	0.928782	1.26375e-08	1.9413e-07
WSC domain containing 2 [Source:MGI Symbol;Acc:MGI:2445030]	Wscd2	1.24249	1.26377e-08	1.9413e-07
high mobility group box transcription factor 1 [Source:MGI Symbol;Acc:MGI:894659]	Hbp1	-0.846312	1.28308e-08	1.96831e-07
complexin 2 [Source:MGI Symbol;Acc:MGI:104726]	Cplx2	0.82061	1.3135e-08	2.01227e-07
protocadherin 1 [Source:MGI Symbol;Acc:MGI:104692]	Pcdh1	0.912757	1.31608e-08	2.01351e-07
centrosomal protein 55 [Source:MGI Symbol;Acc:MGI:1921357]	Cep55	-1.3022	1.32201e-08	2.01987e-07
formin homology 2 domain containing 3 [Source:MGI Symbol;Acc:MGI:1925847]	Fhod3	0.865101	1.33028e-08	2.02979e-07
synaptopodin 2 [Source:MGI Symbol;Acc:MGI:2153070]	Synpo2	-2.07249	1.34327e-08	2.04687e-07
tweety homolog 1 (Drosophila) [Source:MGI Symbol;Acc:MGI:1889007]	Ttyh1	-0.904279	1.35449e-08	2.06121e-07
cytoskeleton associated protein 2 [Source:MGI Symbol;Acc:MGI:1931797]	Ckap2	-1.60272	1.3799e-08	2.09709e-07
synaptogyrin 1 [Source:MGI Symbol;Acc:MGI:1328323]	Syngr1	1.10455	1.39533e-08	2.1177e-07
N-ethylmaleimide sensitive fusion protein attachment protein beta [Source:MGI Symbol;Acc:MGI:104562]	Napb	1.1444	1.42077e-08	2.15344e-07
RAP1 GTPase activating protein 2 [Source:MGI Symbol;Acc:MGI:3028623]	Rap1gap2	0.796678	1.47824e-08	2.23757e-07
CASK-interacting protein 2 [Source:MGI Symbol;Acc:MGI:2157062]	Caskin2	-1.52713	1.50581e-08	2.27628e-07
guanine nucleotide binding protein-like 3 (nucleolar)-like [Source:MGI Symbol;Acc:MGI:2448557]	Gnl3l	0.847012	1.5117e-08	2.28108e-07
Fas apoptotic inhibitory molecule 2 [Source:MGI Symbol;Acc:MGI:1919643]	Faim2	1.45231	1.51298e-08	2.28108e-07
leucine zipper, putative tumor suppressor 2 [Source:MGI Symbol;Acc:MGI:2385095]	Lzts2	-0.787121	1.52623e-08	2.29802e-07
solute carrier family 7 (cationic amino acid transporter, y+ system), member 5 [Source:MGI Symbol;Acc:MGI:1298205]	Slc7a5	0.768944	1.54131e-08	2.31494e-07
glutamate receptor, metabotropic 1 [Source:MGI Symbol;Acc:MGI:1351338]	Grm1	1.24728	1.54154e-08	2.31494e-07
growth arrest specific 7 [Source:MGI Symbol;Acc:MGI:1202388]	Gas7	1.15005	1.56563e-08	2.34803e-07
apolipoprotein B mRNA editing enzyme, catalytic polypeptide 3 [Source:MGI Symbol;Acc:MGI:1933111]	Apobec3	-1.86418	1.5785e-08	2.36422e-07
protein tyrosine phosphatase, receptor type, D [Source:MGI Symbol;Acc:MGI:97812]	Ptprd	1.0691	1.58163e-08	2.36581e-07
nuclear receptor coactivator 7 [Source:MGI Symbol;Acc:MGI:2444847]	Ncoa7	0.943802	1.61885e-08	2.4183e-07
WAS protein family, member 1 [Source:MGI Symbol;Acc:MGI:1890563]	Wasf1	0.948446	1.64692e-08	2.45702e-07
ATP-binding cassette, sub-family D (ALD), member 2 [Source:MGI Symbol;Acc:MGI:1349467]	Abcd2	-1.25175	1.65856e-08	2.47114e-07
DAZ associated protein 2 [Source:MGI Symbol;Acc:MGI:1344344]	Dazap2	-0.815	1.67124e-08	2.48678e-07
actin-binding LIM protein 1 [Source:MGI Symbol;Acc:MGI:1194500]	Ablim1	1.19645	1.69324e-08	2.51624e-07
ubiquitin-conjugating enzyme E2C [Source:MGI Symbol;Acc:MGI:1915862]	Ube2c	-1.33049	1.71044e-08	2.53849e-07
transcription factor 7 like 1 (T cell specific, HMG box) [Source:MGI Symbol;Acc:MGI:1202876]	Tcf7l1	-1.77537	1.71518e-08	2.54222e-07
arrestin, beta 1 [Source:MGI Symbol;Acc:MGI:99473]	Arrb1	0.77103	1.72717e-08	2.55666e-07
zinc finger protein 804A [Source:MGI Symbol;Acc:MGI:2442949]	Zfp804a	1.33001	1.82309e-08	2.69515e-07
diazepam binding inhibitor [Source:MGI Symbol;Acc:MGI:94865]	Dbi	-0.978115	1.83659e-08	2.71158e-07
immediate early response 5 [Source:MGI Symbol;Acc:MGI:1337072]	Ier5	-1.05955	1.839e-08	2.71164e-07
calbindin 2 [Source:MGI Symbol;Acc:MGI:101914]	Calb2	1.36936	1.84987e-08	2.72414e-07
DnaJ (Hsp40) homolog, subfamily C, member 6 [Source:MGI Symbol;Acc:MGI:1919935]	Dnajc6	1.23014	1.85683e-08	2.73086e-07
pleckstrin homology domain containing, family G (with RhoGef domain) member 2 [Source:MGI Symbol;Acc:MGI:2141874]	Plekhg2	-1.18861	1.88418e-08	2.76751e-07
Rho family GTPase 3 [Source:MGI Symbol;Acc:MGI:1921444]	Rnd3	-0.919399	1.96505e-08	2.88258e-07
PHD finger protein 21B [Source:MGI Symbol;Acc:MGI:2443812]	Phf21b	-1.40332	1.97758e-08	2.89723e-07
kringle containing transmembrane protein 1 [Source:MGI Symbol;Acc:MGI:1933988]	Kremen1	-1.28354	2.00189e-08	2.92711e-07
somatostatin receptor 2 [Source:MGI Symbol;Acc:MGI:98328]	Sstr2	1.33103	2.00509e-08	2.92711e-07
heparan sulfate 6-O-sulfotransferase 3 [Source:MGI Symbol;Acc:MGI:1354960]	Hs6st3	2.20228	2.00568e-08	2.92711e-07
potassium voltage gated channel, Shab-related subfamily, member 2 [Source:MGI Symbol;Acc:MGI:99632]	Kcnb2	1.34369	2.07157e-08	3.01941e-07
MMS22-like, DNA repair protein [Source:MGI Symbol;Acc:MGI:2684980]	Mms22l	-1.24172	2.07515e-08	3.02075e-07
DIRAS family, GTP-binding RAS-like 2 [Source:MGI Symbol;Acc:MGI:1915453]	Diras2	1.3292	2.11213e-08	3.07068e-07
cyclin A2 [Source:MGI Symbol;Acc:MGI:108069]	Ccna2	-1.02788	2.11632e-08	3.07284e-07
pyridoxal (pyridoxine, vitamin B6) kinase [Source:MGI Symbol;Acc:MGI:1351869]	Pdxk	0.725413	2.12026e-08	3.07464e-07
LIM domain only 3 [Source:MGI Symbol;Acc:MGI:102810]	Lmo3	0.945859	2.1306e-08	3.08572e-07
cell adhesion molecule-related/down-regulated by oncogenes [Source:MGI Symbol;Acc:MGI:1926387]	Cdon	-1.19509	2.16026e-08	3.1247e-07
cytoplasmic FMR1 interacting protein 2 [Source:MGI Symbol;Acc:MGI:1924134]	Cyfip2	0.88881	2.18255e-08	3.15295e-07
IQ motif and Sec7 domain 3 [Source:MGI Symbol;Acc:MGI:2677208]	Iqsec3	0.897429	2.27831e-08	3.28712e-07
glutamate receptor ionotropic, NMDA3A [Source:MGI Symbol;Acc:MGI:1933206]	Grin3a	1.02531	2.2834e-08	3.29029e-07
dual specificity phosphatase 26 (putative) [Source:MGI Symbol;Acc:MGI:1914209]	Dusp26	1.38859	2.30907e-08	3.32307e-07
Meckel syndrome, type 1 [Source:MGI Symbol;Acc:MGI:3584243]	Mks1	-1.00177	2.33632e-08	3.35805e-07
CTD (carboxy-terminal domain, RNA polymerase II, polypeptide A) small phosphatase 1 [Source:MGI Symbol;Acc:MGI:2654470]	Ctdsp1	-1.26254	2.34908e-08	3.37214e-07
guanidinoacetate methyltransferase [Source:MGI Symbol;Acc:MGI:1098221]	Gamt	-1.23001	2.36118e-08	3.38525e-07
polymerase (DNA directed), delta 1, catalytic subunit [Source:MGI Symbol;Acc:MGI:97741]	Pold1	-1.10138	2.38286e-08	3.41204e-07
caveolin 1, caveolae protein [Source:MGI Symbol;Acc:MGI:102709]	Cav1	1.26111	2.38775e-08	3.41475e-07
progestin and adipoQ receptor family member IX [Source:MGI Symbol;Acc:MGI:1922802]	Paqr9	1.05131	2.41921e-08	3.4554e-07
RNA binding motif, single stranded interacting protein 2 [Source:MGI Symbol;Acc:MGI:1861776]	Rbms2	-1.33979	2.43199e-08	3.46931e-07
aminoacylase 1 [Source:MGI Symbol;Acc:MGI:87913]	Acy1	-1.20708	2.43954e-08	3.47574e-07
AXL receptor tyrosine kinase [Source:MGI Symbol;Acc:MGI:1347244]	Axl	-1.24727	2.44286e-08	3.47612e-07
cyclin-dependent kinase 2 [Source:MGI Symbol;Acc:MGI:104772]	Cdk2	-1.09164	2.45672e-08	3.49148e-07
acyl-CoA synthetase short-chain family member 1 [Source:MGI Symbol;Acc:MGI:1915988]	Acss1	-1.07271	2.49893e-08	3.54704e-07
glucose-fructose oxidoreductase domain containing 1 [Source:MGI Symbol;Acc:MGI:2145304]	Gfod1	1.01389	2.50686e-08	3.55388e-07
solute carrier family 12, member 4 [Source:MGI Symbol;Acc:MGI:1309465]	Slc12a4	-1.19341	2.6312e-08	3.72551e-07
SH3-domain GRB2-like 2 [Source:MGI Symbol;Acc:MGI:700009]	Sh3gl2	1.17764	2.70967e-08	3.83187e-07
microtubule-associated protein 9 [Source:MGI Symbol;Acc:MGI:2442208]	Map9	1.24075	2.7351e-08	3.86303e-07
Rho GTPase activating protein 11A [Source:MGI Symbol;Acc:MGI:2444300]	Arhgap11a	-1.02559	2.75625e-08	3.88809e-07
fatty acyl CoA reductase 2 [Source:MGI Symbol;Acc:MGI:2687035]	Far2	1.39386	2.8053e-08	3.95238e-07
regulatory factor X, 4 (influences HLA class II expression) [Source:MGI Symbol;Acc:MGI:1918387]	Rfx4	-1.52722	2.8207e-08	3.96918e-07
sperm specific antigen 2 [Source:MGI Symbol;Acc:MGI:1917849]	Ssfa2	-1.21439	2.87221e-08	4.03668e-07
X-ray repair complementing defective repair in Chinese hamster cells 5 [Source:MGI Symbol;Acc:MGI:104517]	Xrcc5	-1.02399	2.93566e-08	4.12076e-07
SFT2 domain containing 2 [Source:MGI Symbol;Acc:MGI:1917362]	Sft2d2	-1.16945	2.99101e-08	4.1933e-07
NECAP endocytosis associated 2 [Source:MGI Symbol;Acc:MGI:1913397]	Necap2	-0.884221	3.00557e-08	4.20854e-07
discs, large (Drosophila) homolog-associated protein 2 [Source:MGI Symbol;Acc:MGI:2443181]	Dlgap2	1.43053	3.05939e-08	4.27864e-07
phosphotriesterase related [Source:MGI Symbol;Acc:MGI:107372]	Pter	1.07997	3.07455e-08	4.29457e-07
calcium channel, voltage-dependent, gamma subunit 3 [Source:MGI Symbol;Acc:MGI:1859165]	Cacng3	1.29484	3.15177e-08	4.39704e-07
trophinin associated protein [Source:MGI Symbol;Acc:MGI:1925983]	Troap	-1.52492	3.20151e-08	4.46098e-07
solute carrier family 7 (cationic amino acid transporter, y+ system), member 3 [Source:MGI Symbol;Acc:MGI:1100521]	Slc7a3	1.47536	3.22067e-08	4.47708e-07
regulator of chromosome condensation 2 [Source:MGI Symbol;Acc:MGI:1919784]	Rcc2	-0.845257	3.22135e-08	4.47708e-07
neuronal pentraxin receptor [Source:MGI Symbol;Acc:MGI:1920590]	Nptxr	1.24907	3.22485e-08	4.47708e-07
TPX2, microtubule-associated protein homolog (Xenopus laevis) [Source:MGI Symbol;Acc:MGI:1919369]	Tpx2	-1.12704	3.24362e-08	4.49766e-07
adenosine monophosphate deaminase 3 [Source:MGI Symbol;Acc:MGI:1096344]	Ampd3	-1.47611	3.26886e-08	4.52429e-07
retinoid X receptor alpha [Source:MGI Symbol;Acc:MGI:98214]	Rxra	-1.17845	3.27076e-08	4.52429e-07
dihydropyrimidinase-like 5 [Source:MGI Symbol;Acc:MGI:1929772]	Dpysl5	0.975861	3.27791e-08	4.52868e-07
transaldolase 1 [Source:MGI Symbol;Acc:MGI:1274789]	Taldo1	-0.830015	3.28925e-08	4.53884e-07
proline-rich nuclear receptor coactivator 2 [Source:MGI Symbol;Acc:MGI:106512]	Pnrc2	-0.883861	3.29538e-08	4.54181e-07
beta-2 microglobulin [Source:MGI Symbol;Acc:MGI:88127]	B2m	-1.34695	3.30186e-08	4.54525e-07
brevican [Source:MGI Symbol;Acc:MGI:1096385]	Bcan	-1.02017	3.38288e-08	4.65116e-07
ArfGAP with GTPase domain, ankyrin repeat and PH domain 2 [Source:MGI Symbol;Acc:MGI:3580016]	Agap2	1.01074	3.39848e-08	4.66697e-07
CUB and Sushi multiple domains 3 [Source:MGI Symbol;Acc:MGI:2386403]	Csmd3	1.50233	3.42258e-08	4.69441e-07
microtubule-associated protein 1B [Source:MGI Symbol;Acc:MGI:1306778]	Map1b	1.23366	3.46717e-08	4.74986e-07
melanoma antigen, family E, 2 [Source:MGI Symbol;Acc:MGI:2148316]	Magee2	1.21528	3.49391e-08	4.78074e-07
sterol regulatory element binding factor 2 [Source:MGI Symbol;Acc:MGI:107585]	Srebf2	0.715903	3.53147e-08	4.82634e-07
LMBR1 domain containing 2 [Source:MGI Symbol;Acc:MGI:2444173]	Lmbrd2	1.55845	3.64524e-08	4.97013e-07
raftlin family member 2 [Source:MGI Symbol;Acc:MGI:1921263]	Rftn2	-1.26391	3.6454e-08	4.97013e-07
sodium channel, voltage-gated, type III, beta [Source:MGI Symbol;Acc:MGI:1918882]	Scn3b	1.09351	3.72862e-08	5.07752e-07
complement component 4B (Chido blood group) [Source:MGI Symbol;Acc:MGI:88228]	C4b	-1.66141	3.80876e-08	5.18045e-07
G two S phase expressed protein 1 [Source:MGI Symbol;Acc:MGI:1352755]	Gtse1	-1.76347	3.82754e-08	5.19979e-07
granulin [Source:MGI Symbol;Acc:MGI:95832]	Grn	-0.919116	3.8965e-08	5.28718e-07
3-hydroxyisobutyrate dehydrogenase [Source:MGI Symbol;Acc:MGI:1889802]	Hibadh	-0.939004	3.92397e-08	5.31813e-07
contactin associated protein-like 5A [Source:MGI Symbol;Acc:MGI:3643623]	Cntnap5a	1.86012	3.96225e-08	5.36362e-07
guanine nucleotide binding protein, alpha stimulating, olfactory type [Source:MGI Symbol;Acc:MGI:95774]	Gnal	1.13406	4.01682e-08	5.43104e-07
gamma-aminobutyric acid (GABA) A receptor, subunit alpha 1 [Source:MGI Symbol;Acc:MGI:95613]	Gabra1	1.23314	4.03479e-08	5.44888e-07
neurochondrin [Source:MGI Symbol;Acc:MGI:1347351]	Ncdn	0.964459	4.07496e-08	5.49662e-07
immunoglobulin superfamily, member 21 [Source:MGI Symbol;Acc:MGI:2681842]	Igsf21	0.983542	4.10217e-08	5.5185e-07
MUS81 endonuclease homolog (yeast) [Source:MGI Symbol;Acc:MGI:1918961]	Mus81	-0.855799	4.103e-08	5.5185e-07
iduronate 2-sulfatase [Source:MGI Symbol;Acc:MGI:96417]	Ids	1.08031	4.10571e-08	5.5185e-07
ubiquitin specific peptidase 35 [Source:MGI Symbol;Acc:MGI:2685339]	Usp35	-0.917758	4.33594e-08	5.82108e-07
	RP23-76C20.4	0.942695	4.36101e-08	5.84786e-07
predicted gene 3764 [Source:MGI Symbol;Acc:MGI:3781938]	Gm3764	-0.859331	4.37524e-08	5.86004e-07
ligand dependent nuclear receptor corepressor-like [Source:MGI Symbol;Acc:MGI:2651932]	Lcorl	1.07544	4.43204e-08	5.92916e-07
Yip1 interacting factor homolog A (S. cerevisiae) [Source:MGI Symbol;Acc:MGI:1915340]	Yif1a	-1.05627	4.47781e-08	5.98336e-07
syndecan 3 [Source:MGI Symbol;Acc:MGI:1349163]	Sdc3	0.816048	4.50181e-08	6.00839e-07
trophinin [Source:MGI Symbol;Acc:MGI:1928994]	Tro	0.874469	4.56251e-08	6.08227e-07
U2AF homology motif (UHM) kinase 1 [Source:MGI Symbol;Acc:MGI:1341908]	Uhmk1	0.982478	4.66622e-08	6.20945e-07
Kruppel-like factor 6 [Source:MGI Symbol;Acc:MGI:1346318]	Klf6	0.964895	4.66933e-08	6.20945e-07
cathepsin A [Source:MGI Symbol;Acc:MGI:97748]	Ctsa	-0.858208	4.67425e-08	6.20945e-07
Abelson helper integration site 1 [Source:MGI Symbol;Acc:MGI:87971]	Ahi1	0.766409	4.70023e-08	6.2367e-07
myosin VB [Source:MGI Symbol;Acc:MGI:106598]	Myo5b	1.10942	4.72148e-08	6.25422e-07
ATP-binding cassette, sub-family A (ABC1), member 1 [Source:MGI Symbol;Acc:MGI:99607]	Abca1	-1.71629	4.72441e-08	6.25422e-07
receptor accessory protein 3 [Source:MGI Symbol;Acc:MGI:88930]	Reep3	-1.16476	4.78614e-08	6.32859e-07
expressed sequence C77370 [Source:MGI Symbol;Acc:MGI:2148050]	C77370	1.20139	4.79562e-08	6.33377e-07
oligodendrocyte transcription factor 1 [Source:MGI Symbol;Acc:MGI:1355334]	Olig1	-1.057	4.93438e-08	6.5095e-07
predicted gene 7862 [Source:MGI Symbol;Acc:MGI:3648002]	Gm7862	-0.976913	4.98278e-08	6.56575e-07
BEN domain containing 6 [Source:MGI Symbol;Acc:MGI:2444572]	Bend6	1.21862	5.09623e-08	6.70749e-07
ATPase, Na+/K+ transporting, beta 1 polypeptide [Source:MGI Symbol;Acc:MGI:88108]	Atp1b1	1.02431	5.10266e-08	6.70821e-07
ribosomal protein S9 [Source:MGI Symbol;Acc:MGI:1924096]	Rps9	-0.845782	5.11171e-08	6.71236e-07
predicted pseudogene 7308 [Source:MGI Symbol;Acc:MGI:3644558]	Gm7308	1.15363	5.17384e-08	6.78613e-07
Rho guanine nucleotide exchange factor (GEF) 3 [Source:MGI Symbol;Acc:MGI:1918954]	Arhgef3	1.03225	5.19472e-08	6.80568e-07
cell adhesion molecule with homology to L1CAM [Source:MGI Symbol;Acc:MGI:1098266]	Chl1	1.27947	5.21787e-08	6.82817e-07
phosphatase and actin regulator 4 [Source:MGI Symbol;Acc:MGI:2140327]	Phactr4	-1.24417	5.32654e-08	6.96004e-07
RAB15, member RAS oncogene family [Source:MGI Symbol;Acc:MGI:1916865]	Rab15	1.09008	5.33086e-08	6.96004e-07
ubiquitin-like, containing PHD and RING finger domains, 1 [Source:MGI Symbol;Acc:MGI:1338889]	Uhrf1	-0.968179	5.34919e-08	6.97598e-07
chemokine (C-X-C motif) ligand 14 [Source:MGI Symbol;Acc:MGI:1888514]	Cxcl14	1.55718	5.43587e-08	7.08092e-07
numb gene homolog (Drosophila) [Source:MGI Symbol;Acc:MGI:107423]	Numb	-1.08703	5.45049e-08	7.09186e-07
embryonal Fyn-associated substrate [Source:MGI Symbol;Acc:MGI:105311]	Efs	-1.27273	5.46494e-08	7.10255e-07
ATP/GTP binding protein 1 [Source:MGI Symbol;Acc:MGI:2159437]	Agtpbp1	0.941637	5.58613e-08	7.24377e-07
cyclin B1 [Source:MGI Symbol;Acc:MGI:88302]	Ccnb1	-1.44225	5.58631e-08	7.24377e-07
ATP-binding cassette, sub-family C (CFTR/MRP), member 4 [Source:MGI Symbol;Acc:MGI:2443111]	Abcc4	-1.47702	5.60783e-08	7.26341e-07
protocadherin alpha 3 [Source:MGI Symbol;Acc:MGI:2447313]	Pcdha3	1.2269	5.65601e-08	7.31751e-07
syntabulin (syntaxin-interacting) [Source:MGI Symbol;Acc:MGI:2442392]	Sybu	0.894592	5.66377e-08	7.31923e-07
pannexin 2 [Source:MGI Symbol;Acc:MGI:1890615]	Panx2	0.910599	5.73976e-08	7.40903e-07
protein kinase, AMP-activated, alpha 2 catalytic subunit [Source:MGI Symbol;Acc:MGI:1336173]	Prkaa2	0.997961	5.74794e-08	7.4112e-07
RIKEN cDNA 2810417H13 gene [Source:MGI Symbol;Acc:MGI:1915276]	2810417H13Rik	-0.97206	5.76875e-08	7.42962e-07
potassium voltage-gated channel, subfamily H (eag-related), member 3 [Source:MGI Symbol;Acc:MGI:1341723]	Kcnh3	1.18629	5.82843e-08	7.48996e-07
cystinosis, nephropathic [Source:MGI Symbol;Acc:MGI:1932872]	Ctns	-1.06227	5.82978e-08	7.48996e-07
teashirt zinc finger family member 3 [Source:MGI Symbol;Acc:MGI:2442819]	Tshz3	1.01951	5.83531e-08	7.48996e-07
Ras and Rab interactor 2 [Source:MGI Symbol;Acc:MGI:1921280]	Rin2	-1.30592	5.91364e-08	7.58197e-07
leucine rich repeat transmembrane neuronal 1 [Source:MGI Symbol;Acc:MGI:2389173]	Lrrtm1	0.873083	5.97051e-08	7.64627e-07
piccolo (presynaptic cytomatrix protein) [Source:MGI Symbol;Acc:MGI:1349390]	Pclo	1.31819	6.09056e-08	7.79127e-07
protein kinase, AMP-activated, beta 2 non-catalytic subunit [Source:MGI Symbol;Acc:MGI:1336185]	Prkab2	0.808901	6.18029e-08	7.89719e-07
dynein cytoplasmic 1 intermediate chain 1 [Source:MGI Symbol;Acc:MGI:107743]	Dync1i1	1.17086	6.20788e-08	7.92356e-07
asparaginase like 1 [Source:MGI Symbol;Acc:MGI:1913764]	Asrgl1	-0.868519	6.26611e-08	7.98546e-07
RAB3C, member RAS oncogene family [Source:MGI Symbol;Acc:MGI:1914545]	Rab3c	1.1381	6.27038e-08	7.98546e-07
myosin VA [Source:MGI Symbol;Acc:MGI:105976]	Myo5a	0.922672	6.29461e-08	8.00736e-07
guanine nucleotide binding protein (G protein), gamma 2 [Source:MGI Symbol;Acc:MGI:102705]	Gng2	1.04134	6.30747e-08	8.01477e-07
phospholipase C, eta 2 [Source:MGI Symbol;Acc:MGI:2443078]	Plch2	1.08735	6.64207e-08	8.43055e-07
ribonucleotide reductase M1 [Source:MGI Symbol;Acc:MGI:98180]	Rrm1	-0.829488	6.68194e-08	8.47172e-07
guanine nucleotide binding protein (G protein), alpha inhibiting 2 [Source:MGI Symbol;Acc:MGI:95772]	Gnai2	-0.998187	6.7143e-08	8.50329e-07
esterase D/formylglutathione hydrolase [Source:MGI Symbol;Acc:MGI:95421]	Esd	-0.865262	6.82448e-08	8.63324e-07
peroxisomal biogenesis factor 5-like [Source:MGI Symbol;Acc:MGI:1916672]	Pex5l	1.31943	6.85297e-08	8.65966e-07
crystallin, zeta [Source:MGI Symbol;Acc:MGI:88527]	Cryz	-1.15734	6.86334e-08	8.66316e-07
cell cycle exit and neuronal differentiation 1 [Source:MGI Symbol;Acc:MGI:1929898]	Cend1	0.787613	6.88803e-08	8.6847e-07
aminopeptidase-like 1 [Source:MGI Symbol;Acc:MGI:2448523]	Npepl1	-1.2199	6.89855e-08	8.68836e-07
predicted gene 15590 [Source:MGI Symbol;Acc:MGI:3831433]	Gm15590	-1.07278	6.98574e-08	8.78846e-07
progestin and adipoQ receptor family member VIII [Source:MGI Symbol;Acc:MGI:1921479]	Paqr8	-0.948576	7.30232e-08	9.17661e-07
synaptotagmin XIII [Source:MGI Symbol;Acc:MGI:1933945]	Syt13	1.68932	7.43647e-08	9.33491e-07
neurobeachin [Source:MGI Symbol;Acc:MGI:1347075]	Nbea	0.996971	7.45418e-08	9.34684e-07
phosphatidylinositol transfer protein, membrane-associated 1 [Source:MGI Symbol;Acc:MGI:1197524]	Pitpnm1	0.949018	7.46869e-08	9.35411e-07
MIF4G domain containing [Source:MGI Symbol;Acc:MGI:1916924]	Mif4gd	-1.10933	7.47639e-08	9.35411e-07
synaptosomal-associated protein 91 [Source:MGI Symbol;Acc:MGI:109132]	Snap91	1.00468	7.50429e-08	9.37872e-07
mitochondrial antiviral signaling protein [Source:MGI Symbol;Acc:MGI:2444773]	Mavs	-1.51424	7.51455e-08	9.38125e-07
NAD synthetase 1 [Source:MGI Symbol;Acc:MGI:1926164]	Nadsyn1	-1.17841	7.6133e-08	9.49414e-07
ATPase, H+ transporting, lysosomal V0 subunit E [Source:MGI Symbol;Acc:MGI:1328318]	Atp6v0e	-1.03412	7.70096e-08	9.59295e-07
RIKEN cDNA B230354K17 gene [Source:MGI Symbol;Acc:MGI:2443272]	B230354K17Rik	-0.977305	7.79995e-08	9.70566e-07
minichromosome maintenance deficient 2 mitotin (S. cerevisiae) [Source:MGI Symbol;Acc:MGI:105380]	Mcm2	-0.850132	7.98113e-08	9.92028e-07
WD repeat domain 7 [Source:MGI Symbol;Acc:MGI:1860197]	Wdr7	0.782971	8.04896e-08	9.99369e-07
doublecortin-like kinase 3 [Source:MGI Symbol;Acc:MGI:3039580]	Dclk3	1.37733	8.36885e-08	1.03796e-06
phosphodiesterase 10A [Source:MGI Symbol;Acc:MGI:1345143]	Pde10a	0.843263	8.4529e-08	1.04724e-06
DNA binding protein with his-thr domain [Source:MGI Symbol;Acc:MGI:2679513]	Dbpht2	1.27422	8.47395e-08	1.04871e-06
zyg-ll family member B, cell cycle regulator [Source:MGI Symbol;Acc:MGI:2685277]	Zyg11b	0.888146	8.49883e-08	1.05065e-06
PDZ and LIM domain 4 [Source:MGI Symbol;Acc:MGI:1353470]	Pdlim4	-1.40387	8.58512e-08	1.06016e-06
ATP-binding cassette, sub-family A (ABC1), member 8a [Source:MGI Symbol;Acc:MGI:2386846]	Abca8a	1.33496	8.59928e-08	1.06076e-06
predicted gene, 20746 [Source:MGI Symbol;Acc:MGI:5434102]	Gm20746	-1.05011	8.66493e-08	1.06771e-06
nucleoporin like 1 [Source:MGI Symbol;Acc:MGI:1919094]	Nupl1	0.978035	8.94699e-08	1.10127e-06
G protein-coupled receptor 37 [Source:MGI Symbol;Acc:MGI:1313297]	Gpr37	1.00044	9.12509e-08	1.12198e-06
regulator of cell cycle [Source:MGI Symbol;Acc:MGI:1913464]	Rgcc	-1.13942	9.24838e-08	1.13592e-06
tubulin, beta 4A class IVA [Source:MGI Symbol;Acc:MGI:107848]	Tubb4a	1.19267	9.26645e-08	1.13691e-06
transcription factor 3 [Source:MGI Symbol;Acc:MGI:98510]	Tcf3	-0.941482	9.28991e-08	1.13856e-06
coronin, actin binding protein 2A [Source:MGI Symbol;Acc:MGI:1345966]	Coro2a	1.10383	9.32388e-08	1.1415e-06
transmembrane protein 151A [Source:MGI Symbol;Acc:MGI:2147713]	Tmem151a	1.32584	9.33444e-08	1.14157e-06
neural cell adhesion molecule 2 [Source:MGI Symbol;Acc:MGI:97282]	Ncam2	1.46006	9.35306e-08	1.14262e-06
small G protein signaling modulator 1 [Source:MGI Symbol;Acc:MGI:107320]	Sgsm1	0.877962	9.55802e-08	1.16641e-06
spectrin beta, non-erythrocytic 2 [Source:MGI Symbol;Acc:MGI:1313261]	Sptbn2	0.951225	9.65731e-08	1.17726e-06
leucine rich repeat containing 51 [Source:MGI Symbol;Acc:MGI:1916608]	Lrrc51	-1.0472	9.6948e-08	1.18036e-06
microtubule associated tumor suppressor candidate 2 [Source:MGI Symbol;Acc:MGI:1915388]	Mtus2	1.06517	9.70345e-08	1.18036e-06
visinin-like 1 [Source:MGI Symbol;Acc:MGI:1349453]	Vsnl1	1.76779	9.88059e-08	1.20063e-06
kelch-like 18 [Source:MGI Symbol;Acc:MGI:2143315]	Klhl18	0.771791	9.91399e-08	1.20213e-06
fibroblast growth factor 12 [Source:MGI Symbol;Acc:MGI:109183]	Fgf12	0.816057	9.91401e-08	1.20213e-06
integrin alpha 6 [Source:MGI Symbol;Acc:MGI:96605]	Itga6	-1.00744	9.96973e-08	1.2076e-06
RALBP1 associated Eps domain containing protein 2 [Source:MGI Symbol;Acc:MGI:2663511]	Reps2	1.02259	1.01391e-07	1.22681e-06
plexin B2 [Source:MGI Symbol;Acc:MGI:2154239]	Plxnb2	-1.06075	1.02133e-07	1.23448e-06
Sad1 and UNC84 domain containing 2 [Source:MGI Symbol;Acc:MGI:2443011]	Sun2	-1.01092	1.02357e-07	1.23588e-06
adenosine A1 receptor [Source:MGI Symbol;Acc:MGI:99401]	Adora1	0.877977	1.02579e-07	1.23721e-06
islet cell autoantigen 1-like [Source:MGI Symbol;Acc:MGI:1917625]	Ica1l	1.03512	1.02685e-07	1.23721e-06
PNMA-like 1 [Source:MGI Symbol;Acc:MGI:1918941]	Pnmal1	1.13884	1.04865e-07	1.26214e-06
ADP-ribosylation factor-like 4A [Source:MGI Symbol;Acc:MGI:99437]	Arl4a	0.735051	1.06533e-07	1.28087e-06
twisted gastrulation homolog 1 (Drosophila) [Source:MGI Symbol;Acc:MGI:2137520]	Twsg1	-0.816943	1.09757e-07	1.31824e-06
RIKEN cDNA 1810058I24 gene [Source:MGI Symbol;Acc:MGI:1914955]	1810058I24Rik	-0.901833	1.10424e-07	1.32485e-06
predicted gene 5424 [Source:MGI Symbol;Acc:MGI:3643173]	Gm5424	-2.17344	1.10635e-07	1.326e-06
guanine nucleotide binding protein, alpha O [Source:MGI Symbol;Acc:MGI:95775]	Gnao1	0.860435	1.11319e-07	1.33279e-06
KN motif and ankyrin repeat domains 2 [Source:MGI Symbol;Acc:MGI:2384568]	Kank2	-1.36897	1.13544e-07	1.358e-06
low density lipoprotein receptor-related protein 5 [Source:MGI Symbol;Acc:MGI:1278315]	Lrp5	-1.38914	1.15397e-07	1.37747e-06
citrate lyase beta like [Source:MGI Symbol;Acc:MGI:1916884]	Clybl	-1.2597	1.15413e-07	1.37747e-06
maturin, neural progenitor differentiation regulator homolog (Xenopus) [Source:MGI Symbol;Acc:MGI:1915485]	Mturn	1.01598	1.20221e-07	1.43334e-06
cyclic AMP-regulated phosphoprotein, 21 [Source:MGI Symbol;Acc:MGI:107562]	Arpp21	1.01865	1.21669e-07	1.44909e-06
apoptosis-associated tyrosine kinase [Source:MGI Symbol;Acc:MGI:1197518]	Aatk	0.959275	1.21873e-07	1.45001e-06
seizure related 6 homolog like 2 [Source:MGI Symbol;Acc:MGI:2385295]	Sez6l2	0.954451	1.22365e-07	1.45434e-06
protocadherin 9 [Source:MGI Symbol;Acc:MGI:1306801]	Pcdh9	0.85276	1.2272e-07	1.45705e-06
amyloid beta (A4) precursor protein-binding, family A, member 2 [Source:MGI Symbol;Acc:MGI:1261791]	Apba2	0.756382	1.2428e-07	1.47404e-06
D site albumin promoter binding protein [Source:MGI Symbol;Acc:MGI:94866]	Dbp	-1.40918	1.24627e-07	1.47661e-06
acyl-Coenzyme A dehydrogenase family, member 11 [Source:MGI Symbol;Acc:MGI:2143169]	Acad11	-1.1931	1.25531e-07	1.48577e-06
protein kinase C and casein kinase substrate in neurons 3 [Source:MGI Symbol;Acc:MGI:1891410]	Pacsin3	-1.17158	1.25959e-07	1.4893e-06
regulating synaptic membrane exocytosis 4 [Source:MGI Symbol;Acc:MGI:2674366]	Rims4	1.03996	1.269e-07	1.49887e-06
gamma-aminobutyric acid (GABA) A receptor, subunit beta 3 [Source:MGI Symbol;Acc:MGI:95621]	Gabrb3	1.03183	1.27163e-07	1.50042e-06
solute carrier family 7 (cationic amino acid transporter, y+ system), member 14 [Source:MGI Symbol;Acc:MGI:3040688]	Slc7a14	1.11745	1.28879e-07	1.51844e-06
syntrophin, acidic 1 [Source:MGI Symbol;Acc:MGI:101772]	Snta1	-1.19426	1.28957e-07	1.51844e-06
histone cluster 1, H1c [Source:MGI Symbol;Acc:MGI:1931526]	Hist1h1c	-1.34682	1.29564e-07	1.52402e-06
CKLF-like MARVEL transmembrane domain containing 3 [Source:MGI Symbol;Acc:MGI:2447162]	Cmtm3	-1.06372	1.29869e-07	1.52602e-06
glycine receptor, alpha 2 subunit [Source:MGI Symbol;Acc:MGI:95748]	Glra2	1.22306	1.30399e-07	1.53068e-06
seizure related 6 homolog like [Source:MGI Symbol;Acc:MGI:1935121]	Sez6l	0.895686	1.30769e-07	1.53269e-06
F-box protein 41 [Source:MGI Symbol;Acc:MGI:1261912]	Fbxo41	0.951593	1.3084e-07	1.53269e-06
nuclear receptor subfamily 4, group A, member 3 [Source:MGI Symbol;Acc:MGI:1352457]	Nr4a3	1.021	1.31873e-07	1.54321e-06
topoisomerase (DNA) II alpha [Source:MGI Symbol;Acc:MGI:98790]	Top2a	-1.04466	1.3233e-07	1.54697e-06
family with sequence similarity 155, member A [Source:MGI Symbol;Acc:MGI:2142765]	Fam155a	0.857691	1.34616e-07	1.57192e-06
methionyl aminopeptidase type 1D (mitochondrial) [Source:MGI Symbol;Acc:MGI:1913809]	Metap1d	-0.805036	1.3474e-07	1.57192e-06
dematin actin binding protein [Source:MGI Symbol;Acc:MGI:99670]	Dmtn	1.19602	1.35655e-07	1.58098e-06
acetyl-Coenzyme A acetyltransferase 2 [Source:MGI Symbol;Acc:MGI:87871]	Acat2	1.14011	1.36963e-07	1.59225e-06
furry homolog (Drosophila) [Source:MGI Symbol;Acc:MGI:2443895]	Fry	1.06325	1.37152e-07	1.59225e-06
protein kinase C, epsilon [Source:MGI Symbol;Acc:MGI:97599]	Prkce	1.07748	1.37233e-07	1.59225e-06
tetraspanin 2 [Source:MGI Symbol;Acc:MGI:1917997]	Tspan2	1.10149	1.3728e-07	1.59225e-06
inositol 1,3,4-triphosphate 5/6 kinase [Source:MGI Symbol;Acc:MGI:2446159]	Itpk1	0.694981	1.3732e-07	1.59225e-06
coiled-coil domain containing 184 [Source:MGI Symbol;Acc:MGI:2146066]	Ccdc184	1.47153	1.38349e-07	1.60254e-06
FK506 binding protein 10 [Source:MGI Symbol;Acc:MGI:104769]	Fkbp10	-1.8394	1.41786e-07	1.64069e-06
cell division cycle associated 8 [Source:MGI Symbol;Acc:MGI:1196274]	Cdca8	-1.09567	1.43265e-07	1.65612e-06
potassium voltage-gated channel, shaker-related subfamily, member 1 [Source:MGI Symbol;Acc:MGI:96654]	Kcna1	1.35044	1.43922e-07	1.66203e-06
p21 protein (Cdc42/Rac)-activated kinase 6 [Source:MGI Symbol;Acc:MGI:2679420]	Pak6	1.21179	1.44236e-07	1.66313e-06
serine/threonine kinase 32C [Source:MGI Symbol;Acc:MGI:2385336]	Stk32c	1.19453	1.44309e-07	1.66313e-06
rhophilin, Rho GTPase binding protein 1 [Source:MGI Symbol;Acc:MGI:1098783]	Rhpn1	-1.07239	1.4934e-07	1.71938e-06
Kruppel-like factor 7 (ubiquitous) [Source:MGI Symbol;Acc:MGI:1935151]	Klf7	1.15738	1.5133e-07	1.74052e-06
dapper homolog 1, antagonist of beta-catenin (xenopus) [Source:MGI Symbol;Acc:MGI:1891740]	Dact1	0.949864	1.52712e-07	1.75465e-06
mitogen-activated protein kinase kinase kinase 11 [Source:MGI Symbol;Acc:MGI:1346880]	Map3k11	-0.949153	1.53273e-07	1.75932e-06
NUF2, NDC80 kinetochore complex component, homolog (S. cerevisiae) [Source:MGI Symbol;Acc:MGI:1914227]	Nuf2	-1.28129	1.55222e-07	1.7799e-06
sterile alpha motif and leucine zipper containing kinase AZK [Source:MGI Symbol;Acc:MGI:2443258]	Zak	-1.08799	1.57114e-07	1.79978e-06
tetratricopeptide repeat, ankyrin repeat and coiled-coil containing 2 [Source:MGI Symbol;Acc:MGI:2444121]	Tanc2	0.866434	1.57551e-07	1.80298e-06
alanyl-tRNA synthetase [Source:MGI Symbol;Acc:MGI:2384560]	Aars	0.780326	1.61243e-07	1.84338e-06
Meis homeobox 1 [Source:MGI Symbol;Acc:MGI:104717]	Meis1	-1.34975	1.62206e-07	1.85253e-06
septin 5 [Source:MGI Symbol;Acc:MGI:1195461]	2001-08-31	0.890402	1.63954e-07	1.87062e-06
predicted pseudogene 10116 [Source:MGI Symbol;Acc:MGI:3779109]	Gm10116	-1.1963	1.65576e-07	1.88723e-06
a disintegrin-like and metallopeptidase (reprolysin type) with thrombospondin type 1 motif, 17 [Source:MGI Symbol;Acc:MGI:3588195]	Adamts17	1.20816	1.67311e-07	1.9051e-06
DnaJ (Hsp40) homolog, subfamily C, member 27 [Source:MGI Symbol;Acc:MGI:2443036]	Dnajc27	0.839065	1.6923e-07	1.92503e-06
adenylate cyclase 2 [Source:MGI Symbol;Acc:MGI:99676]	Adcy2	0.874038	1.73726e-07	1.97248e-06
dihydropyrimidinase-like 3 [Source:MGI Symbol;Acc:MGI:1349762]	Dpysl3	0.947452	1.73747e-07	1.97248e-06
chromodomain helicase DNA binding protein 5 [Source:MGI Symbol;Acc:MGI:3036258]	Chd5	0.978709	1.75457e-07	1.98991e-06
aldo-keto reductase family 1, member B10 (aldose reductase) [Source:MGI Symbol;Acc:MGI:1915111]	Akr1b10	-1.72574	1.75834e-07	1.99146e-06
neural precursor cell expressed, developmentally down-regulated gene 1 [Source:MGI Symbol;Acc:MGI:97293]	Nedd1	-1.3068	1.75943e-07	1.99146e-06
ELMO/CED-12 domain containing 3 [Source:MGI Symbol;Acc:MGI:2445168]	Elmod3	-0.925791	1.77738e-07	2.00978e-06
discs, large homolog 2 (Drosophila) [Source:MGI Symbol;Acc:MGI:1344351]	Dlg2	1.39304	1.79193e-07	2.02422e-06
matrix metallopeptidase 24 [Source:MGI Symbol;Acc:MGI:1341867]	Mmp24	0.973793	1.7941e-07	2.02467e-06
tyrosine 3-monooxygenase/tryptophan 5-monooxygenase activation protein, eta polypeptide [Source:MGI Symbol;Acc:MGI:109194]	Ywhah	1.05878	1.80208e-07	2.03167e-06
diacylglycerol O-acyltransferase 2 [Source:MGI Symbol;Acc:MGI:1915050]	Dgat2	1.0134	1.8052e-07	2.03244e-06
ribosomal protein, large P2 [Source:MGI Symbol;Acc:MGI:1914436]	Rplp2	-0.863715	1.80634e-07	2.03244e-06
double zinc ribbon and ankyrin repeat domains 1 [Source:MGI Symbol;Acc:MGI:2139080]	Dzank1	1.01116	1.89365e-07	2.12858e-06
zinc finger E-box binding homeobox 1 [Source:MGI Symbol;Acc:MGI:1344313]	Zeb1	-1.08675	1.91088e-07	2.14583e-06
Rap guanine nucleotide exchange factor (GEF) 3 [Source:MGI Symbol;Acc:MGI:2441741]	Rapgef3	-1.24255	1.9353e-07	2.17047e-06
Max interacting protein 1 [Source:MGI Symbol;Acc:MGI:97245]	Mxi1	-0.806303	1.93663e-07	2.17047e-06
pleckstrin homology domain containing, family B (evectins) member 1 [Source:MGI Symbol;Acc:MGI:1351469]	Plekhb1	-1.51624	1.95271e-07	2.18635e-06
E74-like factor 2 [Source:MGI Symbol;Acc:MGI:1916507]	Elf2	-0.736561	1.95983e-07	2.19216e-06
fatty acid desaturase 3 [Source:MGI Symbol;Acc:MGI:1928740]	Fads3	0.820562	1.97934e-07	2.20968e-06
leucine-rich repeat LGI family, member 1 [Source:MGI Symbol;Acc:MGI:1861691]	Lgi1	1.10762	1.98051e-07	2.20968e-06
ATPase, class II, type 9A [Source:MGI Symbol;Acc:MGI:1330826]	Atp9a	0.956284	1.98131e-07	2.20968e-06
proline-rich nuclear receptor coactivator 1 [Source:MGI Symbol;Acc:MGI:1917838]	Pnrc1	-0.980982	1.98863e-07	2.21568e-06
microtubule-associated protein tau [Source:MGI Symbol;Acc:MGI:97180]	Mapt	1.03041	1.99687e-07	2.22269e-06
nuclear transport factor 2-like export factor 2 [Source:MGI Symbol;Acc:MGI:2147914]	Nxt2	-1.1514	2.04115e-07	2.26976e-06
paired related homeobox 1 [Source:MGI Symbol;Acc:MGI:97712]	Prrx1	-1.16931	2.04927e-07	2.27657e-06
cartilage associated protein [Source:MGI Symbol;Acc:MGI:1891221]	Crtap	-1.20911	2.0513e-07	2.27661e-06
Ellis van Creveld syndrome 2 [Source:MGI Symbol;Acc:MGI:1915775]	Evc2	-1.21244	2.05658e-07	2.28024e-06
ATPase, Ca++ transporting, plasma membrane 1 [Source:MGI Symbol;Acc:MGI:104653]	Atp2b1	0.955604	2.06429e-07	2.28657e-06
glutamate receptor, ionotropic, delta 2 [Source:MGI Symbol;Acc:MGI:95813]	Grid2	1.42339	2.07806e-07	2.29959e-06
NIMA (never in mitosis gene a)-related expressed kinase 6 [Source:MGI Symbol;Acc:MGI:1891638]	Nek6	-0.883348	2.10863e-07	2.33115e-06
denticleless homolog (Drosophila) [Source:MGI Symbol;Acc:MGI:1924093]	Dtl	-1.05697	2.12416e-07	2.34604e-06
nuclear factor of activated T cells, cytoplasmic, calcineurin dependent 1 [Source:MGI Symbol;Acc:MGI:102469]	Nfatc1	-1.47891	2.1427e-07	2.36424e-06
sphingomyelin phosphodiesterase 2, neutral [Source:MGI Symbol;Acc:MGI:1278330]	Smpd2	-1.00272	2.15208e-07	2.37228e-06
succinate-Coenzyme A ligase, GDP-forming, beta subunit [Source:MGI Symbol;Acc:MGI:1306824]	Suclg2	-1.31324	2.1817e-07	2.40261e-06
RIKEN cDNA 2610203C20 gene [Source:MGI Symbol;Acc:MGI:1917705]	2610203C20Rik	-0.735832	2.20009e-07	2.42052e-06
3-oxoacid CoA transferase 1 [Source:MGI Symbol;Acc:MGI:1914291]	Oxct1	0.708476	2.20823e-07	2.42662e-06
spectrin beta, non-erythrocytic 1 [Source:MGI Symbol;Acc:MGI:98388]	Sptbn1	0.867809	2.20989e-07	2.42662e-06
thyroid hormone receptor alpha [Source:MGI Symbol;Acc:MGI:98742]	Thra	0.796532	2.21253e-07	2.42718e-06
golgi integral membrane protein 4 [Source:MGI Symbol;Acc:MGI:1920374]	Golim4	-1.12079	2.23893e-07	2.45378e-06
baculoviral IAP repeat-containing 5 [Source:MGI Symbol;Acc:MGI:1203517]	Birc5	-1.03634	2.25334e-07	2.4672e-06
TNF receptor-associated factor 2 [Source:MGI Symbol;Acc:MGI:101835]	Traf2	-0.94342	2.27519e-07	2.48874e-06
gamma-aminobutyric acid (GABA) A receptor, subunit beta 1 [Source:MGI Symbol;Acc:MGI:95619]	Gabrb1	1.04192	2.27804e-07	2.48946e-06
transforming, acidic coiled-coil containing protein 3 [Source:MGI Symbol;Acc:MGI:1341163]	Tacc3	-1.05322	2.29378e-07	2.50427e-06
minichromosome maintenance deficient 6 (MIS5 homolog, S. pombe) (S. cerevisiae) [Source:MGI Symbol;Acc:MGI:1298227]	Mcm6	-0.805864	2.30339e-07	2.51235e-06
perlecan (heparan sulfate proteoglycan 2) [Source:MGI Symbol;Acc:MGI:96257]	Hspg2	-2.14482	2.32188e-07	2.53009e-06
neuroblastoma, suppression of tumorigenicity 1 [Source:MGI Symbol;Acc:MGI:104591]	Nbl1	-1.11128	2.42961e-07	2.64496e-06
pleckstrin homology domain containing, family O member 2 [Source:MGI Symbol;Acc:MGI:2143132]	Plekho2	-1.19212	2.43451e-07	2.64525e-06
fumarylacetoacetate hydrolase domain containing 2A [Source:MGI Symbol;Acc:MGI:1915376]	Fahd2a	-1.01406	2.43452e-07	2.64525e-06
angiotensin I converting enzyme (peptidyl-dipeptidase A) 1 [Source:MGI Symbol;Acc:MGI:87874]	Ace	1.30664	2.45297e-07	2.66276e-06
runt-related transcription factor 1; translocated to, 1 (cyclin D-related) [Source:MGI Symbol;Acc:MGI:104793]	Runx1t1	0.932855	2.458e-07	2.66568e-06
coiled-coil domain containing 8 [Source:MGI Symbol;Acc:MGI:3612184]	Ccdc8	-1.49367	2.48828e-07	2.69595e-06
v-erb-a erythroblastic leukemia viral oncogene homolog 4 (avian) [Source:MGI Symbol;Acc:MGI:104771]	Erbb4	0.989214	2.51648e-07	2.72392e-06
receptor accessory protein 5 [Source:MGI Symbol;Acc:MGI:1270152]	Reep5	0.873497	2.53112e-07	2.73457e-06
cyclin-dependent kinase-like 5 [Source:MGI Symbol;Acc:MGI:1278336]	Cdkl5	1.98294	2.53131e-07	2.73457e-06
dehydrogenase/reductase (SDR family) member 1 [Source:MGI Symbol;Acc:MGI:1196314]	Dhrs1	-0.750107	2.53352e-07	2.73457e-06
talin 1 [Source:MGI Symbol;Acc:MGI:1099832]	Tln1	-1.10809	2.56775e-07	2.7689e-06
Rho guanine nucleotide exchange factor (GEF) 1 [Source:MGI Symbol;Acc:MGI:1353510]	Arhgef1	-0.790377	2.59328e-07	2.79378e-06
Rho guanine nucleotide exchange factor (GEF) 40 [Source:MGI Symbol;Acc:MGI:2685515]	Arhgef40	-1.07004	2.65998e-07	2.86294e-06
gamma-aminobutyric acid (GABA) A receptor, subunit alpha 5 [Source:MGI Symbol;Acc:MGI:95617]	Gabra5	1.04699	2.70525e-07	2.9089e-06
calmodulin 1 [Source:MGI Symbol;Acc:MGI:88251]	Calm1	0.881292	2.74266e-07	2.94635e-06
mal, T cell differentiation protein 2 [Source:MGI Symbol;Acc:MGI:2146021]	Mal2	1.62349	2.76809e-07	2.97087e-06
adipogenesis associated Mth938 domain containing [Source:MGI Symbol;Acc:MGI:1913523]	Aamdc	-0.912935	2.86865e-07	3.07591e-06
asparagine-linked glycosylation 10B (alpha-1,2-glucosyltransferase) [Source:MGI Symbol;Acc:MGI:2146159]	Alg10b	0.930564	2.9012e-07	3.10789e-06
intraflagellar transport 43 [Source:MGI Symbol;Acc:MGI:1923661]	Ift43	-1.02772	2.92583e-07	3.13133e-06
predicted gene 14008 [Source:MGI Symbol;Acc:MGI:3651416]	Gm14008	-0.958554	2.93203e-07	3.13502e-06
cell adhesion molecule 1 [Source:MGI Symbol;Acc:MGI:1889272]	Cadm1	0.922643	2.9438e-07	3.14466e-06
TEA domain family member 1 [Source:MGI Symbol;Acc:MGI:101876]	Tead1	-1.2072	2.95176e-07	3.1502e-06
phosphatidylinositol-specific phospholipase C, X domain containing 2 [Source:MGI Symbol;Acc:MGI:3647874]	Plcxd2	1.08433	2.9728e-07	3.16969e-06
argininosuccinate synthetase 1 [Source:MGI Symbol;Acc:MGI:88090]	Ass1	-1.98715	2.98062e-07	3.17505e-06
eyes absent 1 homolog (Drosophila) [Source:MGI Symbol;Acc:MGI:109344]	Eya1	-1.3577	2.99757e-07	3.19013e-06
recombination signal binding protein for immunoglobulin kappa J region [Source:MGI Symbol;Acc:MGI:96522]	Rbpj	-0.792519	3.02496e-07	3.21628e-06
aurora kinase A [Source:MGI Symbol;Acc:MGI:894678]	Aurka	-1.19872	3.03068e-07	3.21936e-06
ribonuclease/angiogenin inhibitor 1 [Source:MGI Symbol;Acc:MGI:1195456]	Rnh1	-1.28347	3.08251e-07	3.26627e-06
Kv channel-interacting protein 1 [Source:MGI Symbol;Acc:MGI:1917607]	Kcnip1	1.09479	3.08322e-07	3.26627e-06
solute carrier family 6 (neurotransmitter transporter, glycine), member 9 [Source:MGI Symbol;Acc:MGI:95760]	Slc6a9	0.81775	3.08344e-07	3.26627e-06
choline phosphotransferase 1 [Source:MGI Symbol;Acc:MGI:2384841]	Chpt1	-1.07184	3.09664e-07	3.27691e-06
shisa family member 7 [Source:MGI Symbol;Acc:MGI:3605641]	Shisa7	0.857149	3.09923e-07	3.27691e-06
ephrin A4 [Source:MGI Symbol;Acc:MGI:106643]	Efna4	-1.26906	3.15504e-07	3.33282e-06
JAZF zinc finger 1 [Source:MGI Symbol;Acc:MGI:2141450]	Jazf1	1.10752	3.17323e-07	3.34893e-06
solute carrier family 2 (facilitated glucose transporter), member 1 [Source:MGI Symbol;Acc:MGI:95755]	Slc2a1	-1.14178	3.18255e-07	3.35566e-06
Kv channel-interacting protein 2 [Source:MGI Symbol;Acc:MGI:2135916]	Kcnip2	1.235	3.23452e-07	3.40731e-06
paxillin [Source:MGI Symbol;Acc:MGI:108295]	Pxn	-0.806687	3.34903e-07	3.52467e-06
SWI/SNF related, matrix associated, actin dependent regulator of chromatin, subfamily a, member 1 [Source:MGI Symbol;Acc:MGI:1935127]	Smarca1	0.87267	3.35424e-07	3.5269e-06
deleted in lymphocytic leukemia, 2 [Source:MGI Symbol;Acc:MGI:1934030]	Dleu2	-1.15774	3.37983e-07	3.55053e-06
guanine nucleotide binding protein (G protein), beta 4 [Source:MGI Symbol;Acc:MGI:104581]	Gnb4	1.10424	3.40349e-07	3.5721e-06
fucosyltransferase 10 [Source:MGI Symbol;Acc:MGI:2384748]	Fut10	-1.15028	3.4269e-07	3.5922e-06
HEG homolog 1 (zebrafish) [Source:MGI Symbol;Acc:MGI:1924696]	Heg1	-1.21236	3.42894e-07	3.5922e-06
lipid phosphate phosphatase-related protein type 4 [Source:MGI Symbol;Acc:MGI:106530]	Lppr4	1.2069	3.45478e-07	3.61594e-06
unc-13 homolog A (C. elegans) [Source:MGI Symbol;Acc:MGI:3051532]	Unc13a	0.82945	3.46574e-07	3.62409e-06
pleckstrin homology domain containing, family B (evectins) member 2 [Source:MGI Symbol;Acc:MGI:2385825]	Plekhb2	0.75696	3.50293e-07	3.65961e-06
glycolipid transfer protein [Source:MGI Symbol;Acc:MGI:1929253]	Gltp	-0.969994	3.51274e-07	3.66483e-06
tripartite motif-containing 59 [Source:MGI Symbol;Acc:MGI:1914199]	Trim59	-0.883842	3.51435e-07	3.66483e-06
adenylate cyclase 5 [Source:MGI Symbol;Acc:MGI:99673]	Adcy5	0.86082	3.51801e-07	3.66529e-06
olfactomedin 1 [Source:MGI Symbol;Acc:MGI:1860437]	Olfm1	0.766898	3.53175e-07	3.67625e-06
midkine pseudogene 1 [Source:MGI Symbol;Acc:MGI:103029]	Mdk-ps1	-1.12833	3.54663e-07	3.68837e-06
ganglioside-induced differentiation-associated-protein 1 [Source:MGI Symbol;Acc:MGI:1338002]	Gdap1	0.837745	3.55502e-07	3.69372e-06
discs, large (Drosophila) homolog-associated protein 5 [Source:MGI Symbol;Acc:MGI:2183453]	Dlgap5	-1.51864	3.56694e-07	3.70019e-06
transmembrane protein 169 [Source:MGI Symbol;Acc:MGI:2442781]	Tmem169	0.840411	3.56774e-07	3.70019e-06
A kinase (PRKA) anchor protein 11 [Source:MGI Symbol;Acc:MGI:2684060]	Akap11	0.839978	3.58051e-07	3.71006e-06
slit homolog 2 (Drosophila) [Source:MGI Symbol;Acc:MGI:1315205]	Slit2	0.999227	3.61681e-07	3.74426e-06
doublecortin [Source:MGI Symbol;Acc:MGI:1277171]	Dcx	0.841394	3.63686e-07	3.76161e-06
src homology 2 domain-containing transforming protein C3 [Source:MGI Symbol;Acc:MGI:106179]	Shc3	1.52507	3.6433e-07	3.76485e-06
LanC (bacterial lantibiotic synthetase component C)-like 2 [Source:MGI Symbol;Acc:MGI:1919085]	Lancl2	0.778549	3.64813e-07	3.76643e-06
RIKEN cDNA 6430548M08 gene [Source:MGI Symbol;Acc:MGI:2443793]	6430548M08Rik	0.703823	3.68467e-07	3.80071e-06
secretory carrier membrane protein 2 [Source:MGI Symbol;Acc:MGI:1346518]	Scamp2	-0.894573	3.69319e-07	3.80606e-06
regulator of G-protein signaling 17 [Source:MGI Symbol;Acc:MGI:1927469]	Rgs17	0.96044	3.726e-07	3.8364e-06
ornithine aminotransferase [Source:MGI Symbol;Acc:MGI:97394]	Oat	-0.777866	3.74522e-07	3.85271e-06
neuron navigator 3 [Source:MGI Symbol;Acc:MGI:2183703]	Nav3	1.10931	3.77625e-07	3.88112e-06
sphingomyelin phosphodiesterase 3, neutral [Source:MGI Symbol;Acc:MGI:1927578]	Smpd3	0.944387	3.78331e-07	3.8824e-06
predicted gene 6085 [Source:MGI Symbol;Acc:MGI:3646770]	Gm6085	-0.84806	3.7843e-07	3.8824e-06
major facilitator superfamily domain containing 6 [Source:MGI Symbol;Acc:MGI:1922925]	Mfsd6	0.829982	3.7889e-07	3.88362e-06
exocyst complex component 6 [Source:MGI Symbol;Acc:MGI:1351611]	Exoc6	0.867452	3.79673e-07	3.88815e-06
RIKEN cDNA 1700086L19 gene [Source:MGI Symbol;Acc:MGI:1921534]	1700086L19Rik	1.223	3.86408e-07	3.95357e-06
RIKEN cDNA 2500004C02 gene [Source:MGI Symbol;Acc:MGI:1919576]	2500004C02Rik	-1.08891	3.95825e-07	4.04438e-06
ATP-binding cassette, sub-family B (MDR/TAP), member 9 [Source:MGI Symbol;Acc:MGI:1861729]	Abcb9	0.853952	3.95993e-07	4.04438e-06
ADP-ribosylation factor-like 10 [Source:MGI Symbol;Acc:MGI:1930788]	Arl10	0.739522	3.96831e-07	4.04932e-06
HtrA serine peptidase 1 [Source:MGI Symbol;Acc:MGI:1929076]	Htra1	-0.999919	4.00359e-07	4.08165e-06
caspase 3 [Source:MGI Symbol;Acc:MGI:107739]	Casp3	0.83635	4.02663e-07	4.10147e-06
teneurin transmembrane protein 3 [Source:MGI Symbol;Acc:MGI:1345183]	Tenm3	0.966292	4.0383e-07	4.10969e-06
predicted gene 15720 [Source:MGI Symbol;Acc:MGI:3783164]	Gm15720	1.06164	4.11457e-07	4.18052e-06
zinc finger, CW type with PWWP domain 1 [Source:MGI Symbol;Acc:MGI:2685899]	Zcwpw1	-1.11798	4.11523e-07	4.18052e-06
transient receptor potential cation channel, subfamily V, member 2 [Source:MGI Symbol;Acc:MGI:1341836]	Trpv2	1.20521	4.12417e-07	4.18587e-06
tyrosine 3-monooxygenase/tryptophan 5-monooxygenase activation protein, gamma polypeptide [Source:MGI Symbol;Acc:MGI:108109]	Ywhag	1.01422	4.14233e-07	4.20056e-06
glutamate receptor, ionotropic, AMPA4 (alpha 4) [Source:MGI Symbol;Acc:MGI:95811]	Gria4	0.837986	4.21477e-07	4.27021e-06
promyelocytic leukemia [Source:MGI Symbol;Acc:MGI:104662]	Pml	-1.26315	4.43807e-07	4.49247e-06
diacylglycerol kinase, eta [Source:MGI Symbol;Acc:MGI:2444188]	Dgkh	1.67662	4.45309e-07	4.50367e-06
interleukin-1 receptor-associated kinase 1 [Source:MGI Symbol;Acc:MGI:107420]	Irak1	-0.926399	4.46519e-07	4.5119e-06
beta-1,3-glucuronyltransferase 1 (glucuronosyltransferase P) [Source:MGI Symbol;Acc:MGI:1924148]	B3gat1	0.759879	4.47016e-07	4.51292e-06
RIKEN cDNA 1700019G17 gene [Source:MGI Symbol;Acc:MGI:1922791]	1700019G17Rik	-1.33323	4.47846e-07	4.5173e-06
neuronal tyrosine-phophorylated phosphoinositide 3-kinase adaptor 2 [Source:MGI Symbol;Acc:MGI:2443135]	Nyap2	1.12634	4.48453e-07	4.51818e-06
heat shock protein, alpha-crystallin-related, B6 [Source:MGI Symbol;Acc:MGI:2685325]	Hspb6	-1.75877	4.48726e-07	4.51818e-06
protein tyrosine phosphatase, non-receptor type 13 [Source:MGI Symbol;Acc:MGI:103293]	Ptpn13	-1.17924	4.51882e-07	4.54197e-06
matrix metallopeptidase 16 [Source:MGI Symbol;Acc:MGI:1276107]	Mmp16	1.0251	4.51886e-07	4.54197e-06
period circadian clock 3 [Source:MGI Symbol;Acc:MGI:1277134]	Per3	-1.20783	4.54393e-07	4.56315e-06
c-Maf inducing protein [Source:MGI Symbol;Acc:MGI:1921690]	Cmip	0.845691	4.62525e-07	4.64072e-06
kinesin family member 22 [Source:MGI Symbol;Acc:MGI:109233]	Kif22	-1.23945	4.66794e-07	4.67943e-06
syntaxin 1B [Source:MGI Symbol;Acc:MGI:1930705]	Stx1b	0.783655	4.72485e-07	4.73232e-06
pituitary tumor-transforming gene 1 [Source:MGI Symbol;Acc:MGI:1353578]	Pttg1	-1.11969	4.73295e-07	4.73628e-06
lysophosphatidylglycerol acyltransferase 1 [Source:MGI Symbol;Acc:MGI:2446186]	Lpgat1	0.939085	4.88034e-07	4.87948e-06
grancalcin [Source:MGI Symbol;Acc:MGI:1918521]	Gca	-1.26389	4.89033e-07	4.88519e-06
sal-like 3 (Drosophila) [Source:MGI Symbol;Acc:MGI:109295]	Sall3	-1.23598	4.91402e-07	4.90455e-06
chromogranin B [Source:MGI Symbol;Acc:MGI:88395]	Chgb	0.755274	4.95944e-07	4.94555e-06
RIKEN cDNA D030028A08 gene [Source:MGI Symbol;Acc:MGI:2441931]	D030028A08Rik	1.0068	4.97953e-07	4.96125e-06
NIMA (never in mitosis gene a)-related expressed kinase 9 [Source:MGI Symbol;Acc:MGI:2387995]	Nek9	-0.74503	4.99097e-07	4.96831e-06
glutamate receptor, ionotropic, NMDA2B (epsilon 2) [Source:MGI Symbol;Acc:MGI:95821]	Grin2b	1.18051	5.02791e-07	5.00071e-06
ceramide synthase 2 [Source:MGI Symbol;Acc:MGI:1924143]	Cers2	-0.756648	5.03241e-07	5.00082e-06
family with sequence similarity 65, member B [Source:MGI Symbol;Acc:MGI:2444879]	Fam65b	0.873756	5.03752e-07	5.00153e-06
torsin A interacting protein 1 [Source:MGI Symbol;Acc:MGI:3582693]	Tor1aip1	-1.0738	5.08453e-07	5.04381e-06
ependymin related protein 1 (zebrafish) [Source:MGI Symbol;Acc:MGI:2145369]	Epdr1	-0.941407	5.09531e-07	5.04779e-06
FERM domain containing 3 [Source:MGI Symbol;Acc:MGI:2442466]	Frmd3	1.16622	5.09739e-07	5.04779e-06
calbindin 1 [Source:MGI Symbol;Acc:MGI:88248]	Calb1	1.94179	5.13682e-07	5.08242e-06
3-hydroxymethyl-3-methylglutaryl-Coenzyme A lyase-like 1 [Source:MGI Symbol;Acc:MGI:2446108]	Hmgcll1	0.983418	5.22136e-07	5.16158e-06
glycerol phosphate dehydrogenase 2, mitochondrial [Source:MGI Symbol;Acc:MGI:99778]	Gpd2	0.754049	5.24201e-07	5.17751e-06
non-SMC condensin I complex, subunit D2 [Source:MGI Symbol;Acc:MGI:1915548]	Ncapd2	-0.944451	5.26611e-07	5.19681e-06
acetyl-Coenzyme A carboxylase alpha [Source:MGI Symbol;Acc:MGI:108451]	Acaca	0.654594	5.27435e-07	5.20044e-06
synaptophysin [Source:MGI Symbol;Acc:MGI:98467]	Syp	1.16838	5.32706e-07	5.24787e-06
cyclin F [Source:MGI Symbol;Acc:MGI:102551]	Ccnf	-1.0396	5.33355e-07	5.24973e-06
protein regulator of cytokinesis 1 [Source:MGI Symbol;Acc:MGI:1858961]	Prc1	-0.957616	5.34311e-07	5.25459e-06
phosphodiesterase 1A, calmodulin-dependent [Source:MGI Symbol;Acc:MGI:1201792]	Pde1a	1.11727	5.38206e-07	5.28704e-06
phospholipase C, beta 3 [Source:MGI Symbol;Acc:MGI:104778]	Plcb3	-0.994164	5.38538e-07	5.28704e-06
ubiquitin-conjugating enzyme E2Q family-like 1 [Source:MGI Symbol;Acc:MGI:1924230]	Ube2ql1	1.04641	5.42075e-07	5.31719e-06
discs, large homolog 4 (Drosophila) [Source:MGI Symbol;Acc:MGI:1277959]	Dlg4	0.742435	5.51465e-07	5.40389e-06
protein-L-isoaspartate (D-aspartate) O-methyltransferase domain containing 2 [Source:MGI Symbol;Acc:MGI:1923927]	Pcmtd2	-0.759948	5.51862e-07	5.40389e-06
pyruvate dehyrogenase phosphatase catalytic subunit 2 [Source:MGI Symbol;Acc:MGI:1918878]	Pdp2	1.07075	5.72986e-07	5.60592e-06
methylenetetrahydrofolate dehydrogenase (NADP+ dependent) 1-like [Source:MGI Symbol;Acc:MGI:1924836]	Mthfd1l	0.900966	5.80251e-07	5.67212e-06
KxDL motif containing 1 [Source:MGI Symbol;Acc:MGI:1922870]	Kxd1	-0.804315	5.84388e-07	5.70767e-06
gem (nuclear organelle) associated protein 8 [Source:MGI Symbol;Acc:MGI:2384300]	Gemin8	-1.03839	5.86627e-07	5.72463e-06
von Willebrand factor A domain containing 8 [Source:MGI Symbol;Acc:MGI:1919008]	Vwa8	-0.918985	5.96753e-07	5.81847e-06
Rac GTPase-activating protein 1 [Source:MGI Symbol;Acc:MGI:1349423]	Racgap1	-0.839473	5.98905e-07	5.83446e-06
junction plakoglobin [Source:MGI Symbol;Acc:MGI:96650]	Jup	0.824026	6.03675e-07	5.8759e-06
lysosomal-associated protein transmembrane 4A [Source:MGI Symbol;Acc:MGI:108017]	Laptm4a	-0.70426	6.1579e-07	5.98521e-06
protein kinase inhibitor, alpha [Source:MGI Symbol;Acc:MGI:104747]	Pkia	1.06315	6.15954e-07	5.98521e-06
spermatogenesis associated 13 [Source:MGI Symbol;Acc:MGI:104838]	Spata13	-1.22039	6.19075e-07	6.01041e-06
electron transferring flavoprotein, alpha polypeptide [Source:MGI Symbol;Acc:MGI:106092]	Etfa	-1.13062	6.21585e-07	6.02964e-06
protein tyrosine phosphatase, receptor type, O [Source:MGI Symbol;Acc:MGI:1097152]	Ptpro	0.950962	6.24645e-07	6.05417e-06
ring finger protein 213 [Source:MGI Symbol;Acc:MGI:1289196]	Rnf213	-1.58494	6.33652e-07	6.13625e-06
peroxisome proliferator activator receptor delta [Source:MGI Symbol;Acc:MGI:101884]	Ppard	-1.03521	6.40844e-07	6.20063e-06
trichorhinophalangeal syndrome I (human) [Source:MGI Symbol;Acc:MGI:1927616]	Trps1	-0.972224	6.48367e-07	6.2681e-06
family with sequence similarity 184, member B [Source:MGI Symbol;Acc:MGI:2442958]	Fam184b	0.984529	6.49086e-07	6.26973e-06
solute carrier family 16 (monocarboxylic acid transporters), member 7 [Source:MGI Symbol;Acc:MGI:1330284]	Slc16a7	1.48194	6.53379e-07	6.30586e-06
synemin, intermediate filament protein [Source:MGI Symbol;Acc:MGI:2661187]	Synm	1.11902	6.69411e-07	6.45512e-06
tumor-suppressing subchromosomal transferable fragment 4 [Source:MGI Symbol;Acc:MGI:1861712]	Tssc4	-0.844573	6.71151e-07	6.46642e-06
potassium voltage-gated channel, subfamily F, member 1 [Source:MGI Symbol;Acc:MGI:2687399]	Kcnf1	1.09432	6.73364e-07	6.48226e-06
heparan sulfate (glucosamine) 3-O-sulfotransferase 2 [Source:MGI Symbol;Acc:MGI:1333802]	Hs3st2	1.57014	6.77417e-07	6.51578e-06
ectodermal-neural cortex 1 [Source:MGI Symbol;Acc:MGI:109610]	Enc1	1.14572	6.80162e-07	6.53667e-06
kinesin family member 5C [Source:MGI Symbol;Acc:MGI:1098269]	Kif5c	0.923563	6.9701e-07	6.69005e-06
activating transcription factor 4 [Source:MGI Symbol;Acc:MGI:88096]	Atf4	0.881985	6.97296e-07	6.69005e-06
glutamate receptor, ionotropic, kainate 3 [Source:MGI Symbol;Acc:MGI:95816]	Grik3	0.974525	6.98447e-07	6.69546e-06
family with sequence similarity 131, member B [Source:MGI Symbol;Acc:MGI:1923406]	Fam131b	0.865261	7.01196e-07	6.71617e-06
predicted gene 15800 [Source:MGI Symbol;Acc:MGI:3647820]	Gm15800	0.780932	7.04791e-07	6.74493e-06
ArfGAP with GTPase domain, ankyrin repeat and PH domain 1 [Source:MGI Symbol;Acc:MGI:2653690]	Agap1	0.65538	7.06582e-07	6.75639e-06
high mobility group nucleosomal binding domain 2 [Source:MGI Symbol;Acc:MGI:96136]	Hmgn2	-0.904717	7.25012e-07	6.92681e-06
ribosomal protein L8 [Source:MGI Symbol;Acc:MGI:1350927]	Rpl8	-0.775874	7.28127e-07	6.95075e-06
ring finger protein 214 [Source:MGI Symbol;Acc:MGI:2444451]	Rnf214	0.692959	7.29345e-07	6.95655e-06
transmembrane protein 132A [Source:MGI Symbol;Acc:MGI:2147810]	Tmem132a	0.750546	7.30268e-07	6.95953e-06
multiple EGF-like-domains 10 [Source:MGI Symbol;Acc:MGI:2685177]	Megf10	-1.15215	7.45145e-07	7.09537e-06
kizuna centrosomal protein [Source:MGI Symbol;Acc:MGI:2684960]	Kiz	-1.11285	7.56568e-07	7.19813e-06
RAB11 family interacting protein 4 (class II) [Source:MGI Symbol;Acc:MGI:2442920]	Rab11fip4	0.717743	7.61817e-07	7.24202e-06
enhancer of zeste homolog 2 (Drosophila) [Source:MGI Symbol;Acc:MGI:107940]	Ezh2	-0.771236	7.63792e-07	7.25475e-06
syntaxin 4A (placental) [Source:MGI Symbol;Acc:MGI:893577]	Stx4a	-1.00343	7.67566e-07	7.28452e-06
predicted gene 3756 [Source:MGI Symbol;Acc:MGI:3781931]	Gm3756	0.975743	7.70979e-07	7.31083e-06
solute carrier family 44, member 5 [Source:MGI Symbol;Acc:MGI:3035141]	Slc44a5	0.839149	7.72237e-07	7.31667e-06
calcium channel, voltage-dependent, N type, alpha 1B subunit [Source:MGI Symbol;Acc:MGI:88296]	Cacna1b	0.865991	7.78077e-07	7.36588e-06
tripartite motif-containing 32 [Source:MGI Symbol;Acc:MGI:1917057]	Trim32	0.712649	7.94736e-07	7.51734e-06
growth factor receptor bound protein 14 [Source:MGI Symbol;Acc:MGI:1355324]	Grb14	1.02563	8.00859e-07	7.56898e-06
uridine-cytidine kinase 1-like 1 [Source:MGI Symbol;Acc:MGI:1915806]	Uckl1	-1.09183	8.03382e-07	7.58041e-06
Ras-like without CAAX 2 [Source:MGI Symbol;Acc:MGI:108054]	Rit2	1.12392	8.03398e-07	7.58041e-06
GC-rich promoter binding protein 1-like 1 [Source:MGI Symbol;Acc:MGI:1924360]	Gpbp1l1	-0.791188	8.08377e-07	7.62107e-06
dehydrogenase/reductase (SDR family) member 4 [Source:MGI Symbol;Acc:MGI:90169]	Dhrs4	-1.26415	8.10357e-07	7.63182e-06
N-terminal EF-hand calcium binding protein 2 [Source:MGI Symbol;Acc:MGI:2152211]	Necab2	0.899214	8.10856e-07	7.63182e-06
testis-specific protein, Y-encoded-like 5 [Source:MGI Symbol;Acc:MGI:2442458]	Tspyl5	0.957519	8.22593e-07	7.7359e-06
rad and gem related GTP binding protein 2 [Source:MGI Symbol;Acc:MGI:2155260]	Rem2	1.16874	8.30587e-07	7.80464e-06
failed axon connections homolog (Drosophila) [Source:MGI Symbol;Acc:MGI:1923382]	Faxc	1.12076	8.32005e-07	7.81153e-06
Ras association (RalGDS/AF-6) and pleckstrin homology domains 1 [Source:MGI Symbol;Acc:MGI:1924550]	Raph1	1.01947	8.34451e-07	7.82805e-06
predicted gene 28933 [Source:MGI Symbol;Acc:MGI:5579639]	Gm28933	-0.801317	8.37598e-07	7.84591e-06
ring finger protein 157 [Source:MGI Symbol;Acc:MGI:2442484]	Rnf157	0.730427	8.37732e-07	7.84591e-06
leprecan 1 [Source:MGI Symbol;Acc:MGI:1888921]	Lepre1	-0.797705	8.38711e-07	7.84863e-06
transcription factor 12 [Source:MGI Symbol;Acc:MGI:101877]	Tcf12	-0.915353	8.41399e-07	7.86733e-06
core-binding factor, runt domain, alpha subunit 2, translocated to, 3 (human) [Source:MGI Symbol;Acc:MGI:1338013]	Cbfa2t3	0.839783	8.6773e-07	8.10688e-06
pituitary tumor-transforming 1 interacting protein [Source:MGI Symbol;Acc:MGI:2652132]	Pttg1ip	-0.762574	8.72914e-07	8.14863e-06
solute carrier family 25 (mitochondrial carrier, glutamate), member 22 [Source:MGI Symbol;Acc:MGI:1915517]	Slc25a22	0.943402	8.76917e-07	8.1793e-06
solute carrier family 24 (sodium/potassium/calcium exchanger), member 2 [Source:MGI Symbol;Acc:MGI:1923626]	Slc24a2	1.25969	8.81608e-07	8.21632e-06
solute carrier family 4 (anion exchanger), member 8 [Source:MGI Symbol;Acc:MGI:1928745]	Slc4a8	0.822534	8.85258e-07	8.23945e-06
UDP-Gal:betaGlcNAc beta 1,3-galactosyltransferase, polypeptide 5 [Source:MGI Symbol;Acc:MGI:2136878]	B3galt5	-1.32803	8.85535e-07	8.23945e-06
RIKEN cDNA 2310015A10 gene [Source:MGI Symbol;Acc:MGI:1916798]	2310015A10Rik	-1.22995	8.9997e-07	8.36675e-06
Rap guanine nucleotide exchange factor (GEF)-like 1 [Source:MGI Symbol;Acc:MGI:3611446]	Rapgefl1	0.785061	9.00684e-07	8.36675e-06
small integral membrane protein 13 [Source:MGI Symbol;Acc:MGI:2652854]	Smim13	0.767352	9.08421e-07	8.43174e-06
sterol carrier protein 2, liver [Source:MGI Symbol;Acc:MGI:98254]	Scp2	-0.705333	9.23228e-07	8.55609e-06
POU domain, class 3, transcription factor 4 [Source:MGI Symbol;Acc:MGI:101894]	Pou3f4	-0.947175	9.2332e-07	8.55609e-06
RIKEN cDNA 0610011F06 gene [Source:MGI Symbol;Acc:MGI:1915597]	0610011F06Rik	-0.882017	9.37045e-07	8.67623e-06
potassium voltage-gated channel, Shal-related family, member 2 [Source:MGI Symbol;Acc:MGI:102663]	Kcnd2	0.759248	9.55876e-07	8.8434e-06
predicted pseudogene 7931 [Source:MGI Symbol;Acc:MGI:3643448]	Gm7931	-0.920342	9.5715e-07	8.84801e-06
kinesin family member 2C [Source:MGI Symbol;Acc:MGI:1921054]	Kif2c	-1.18128	9.67392e-07	8.93544e-06
chromogranin A [Source:MGI Symbol;Acc:MGI:88394]	Chga	0.909087	9.7248e-07	8.97517e-06
predicted gene 5607 [Source:MGI Symbol;Acc:MGI:3645522]	Gm5607	-1.045	9.75263e-07	8.99357e-06
methylenetetrahydrofolate dehydrogenase (NAD+ dependent), methenyltetrahydrofolate cyclohydrolase [Source:MGI Symbol;Acc:MGI:1338850]	Mthfd2	1.03801	9.78808e-07	9.01896e-06
neurexin I [Source:MGI Symbol;Acc:MGI:1096391]	Nrxn1	0.896981	9.80578e-07	9.02797e-06
cadherin 20 [Source:MGI Symbol;Acc:MGI:1346069]	Cdh20	-1.06882	9.83667e-07	9.0491e-06
proline rich 11 [Source:MGI Symbol;Acc:MGI:2444496]	Prr11	-1.26203	9.87704e-07	9.07891e-06
vav 3 oncogene [Source:MGI Symbol;Acc:MGI:1888518]	Vav3	-0.955922	9.93085e-07	9.12101e-06
septin 10 [Source:MGI Symbol;Acc:MGI:1918110]	2006-08-31	-1.08082	9.94328e-07	9.12508e-06
synaptosomal-associated protein 25 [Source:MGI Symbol;Acc:MGI:98331]	Snap25	0.987259	9.9733e-07	9.14527e-06
clusterin [Source:MGI Symbol;Acc:MGI:88423]	Clu	-0.928438	1.00123e-06	9.17366e-06
ankyrin repeat and LEM domain containing 1 [Source:MGI Symbol;Acc:MGI:1918775]	Ankle1	-1.42431	1.00445e-06	9.19579e-06
TOX high mobility group box family member 3 [Source:MGI Symbol;Acc:MGI:3039593]	Tox3	-0.877705	1.00828e-06	9.22142e-06
glucan (1,4-alpha-), branching enzyme 1 [Source:MGI Symbol;Acc:MGI:1921435]	Gbe1	-1.27917	1.00887e-06	9.22142e-06
CaM kinase-like vesicle-associated [Source:MGI Symbol;Acc:MGI:2384296]	Camkv	1.10114	1.00977e-06	9.22227e-06
shroom family member 3 [Source:MGI Symbol;Acc:MGI:1351655]	Shroom3	-1.59294	1.01231e-06	9.23805e-06
kinesin-associated protein 3 [Source:MGI Symbol;Acc:MGI:107566]	Kifap3	0.865793	1.01443e-06	9.24998e-06
ribonuclease H2, subunit C [Source:MGI Symbol;Acc:MGI:1915459]	Rnaseh2c	-1.18739	1.01599e-06	9.25684e-06
catalase [Source:MGI Symbol;Acc:MGI:88271]	Cat	-0.962063	1.01688e-06	9.2575e-06
cyclin B2 [Source:MGI Symbol;Acc:MGI:88311]	Ccnb2	-1.16577	1.02414e-06	9.31617e-06
cysteine rich transmembrane BMP regulator 1 (chordin like) [Source:MGI Symbol;Acc:MGI:1354756]	Crim1	0.979	1.028e-06	9.34383e-06
shisa family member 6 [Source:MGI Symbol;Acc:MGI:2685725]	Shisa6	1.1106	1.0402e-06	9.44721e-06
SNAP-associated protein [Source:MGI Symbol;Acc:MGI:1333745]	Snapin	-0.70688	1.04261e-06	9.46152e-06
tubulin tyrosine ligase [Source:MGI Symbol;Acc:MGI:1916987]	Ttl	0.732117	1.04757e-06	9.49896e-06
ribosomal protein L13A [Source:MGI Symbol;Acc:MGI:1351455]	Rpl13a	-0.765698	1.05014e-06	9.50773e-06
Eph receptor A5 [Source:MGI Symbol;Acc:MGI:99654]	Epha5	0.90567	1.0502e-06	9.50773e-06
hect (homologous to the E6-AP (UBE3A) carboxyl terminus) domain and RCC1 (CHC1)-like domain (RLD) 2 [Source:MGI Symbol;Acc:MGI:103234]	Herc2	0.734606	1.05296e-06	9.52509e-06
kelch-like 29 [Source:MGI Symbol;Acc:MGI:2683857]	Klhl29	0.700291	1.06978e-06	9.66958e-06
adducin 2 (beta) [Source:MGI Symbol;Acc:MGI:87919]	Add2	0.923861	1.08631e-06	9.81121e-06
predicted pseudogene 5529 [Source:MGI Symbol;Acc:MGI:3646377]	Gm5529	-1.00135	1.08985e-06	9.83542e-06
Rho GTPase activating protein 17 [Source:MGI Symbol;Acc:MGI:1917747]	Arhgap17	-1.01814	1.09217e-06	9.84852e-06
asparagine synthetase [Source:MGI Symbol;Acc:MGI:1350929]	Asns	1.06896	1.09803e-06	9.89355e-06
tripartite motif-containing 56 [Source:MGI Symbol;Acc:MGI:2685298]	Trim56	-1.44568	1.10163e-06	9.91811e-06
EH-domain containing 2 [Source:MGI Symbol;Acc:MGI:2154274]	Ehd2	-1.53805	1.11461e-06	1.00271e-05
transcription elongation regulator 1-like [Source:MGI Symbol;Acc:MGI:1917821]	Tcerg1l	1.268	1.11804e-06	1.005e-05
wntless homolog (Drosophila) [Source:MGI Symbol;Acc:MGI:1915401]	Wls	-1.05403	1.1203e-06	1.00624e-05
glioma tumor suppressor candidate region gene 2 [Source:MGI Symbol;Acc:MGI:2154441]	Gltscr2	-0.779361	1.12199e-06	1.00696e-05
unc-119 homolog B (C. elegans) [Source:MGI Symbol;Acc:MGI:2147162]	Unc119b	-0.793126	1.12328e-06	1.00732e-05
cat eye syndrome chromosome region, candidate 2 [Source:MGI Symbol;Acc:MGI:1923799]	Cecr2	-1.52409	1.13042e-06	1.01293e-05
glutathione S-transferase, mu 7 [Source:MGI Symbol;Acc:MGI:1915562]	Gstm7	-1.09272	1.13538e-06	1.0154e-05
patatin-like phospholipase domain containing 2 [Source:MGI Symbol;Acc:MGI:1914103]	Pnpla2	-1.1315	1.13576e-06	1.0154e-05
START domain containing 10 [Source:MGI Symbol;Acc:MGI:1860093]	Stard10	-1.03191	1.13584e-06	1.0154e-05
LFNG O-fucosylpeptide 3-beta-N-acetylglucosaminyltransferase [Source:MGI Symbol;Acc:MGI:1095413]	Lfng	-1.07549	1.14325e-06	1.02122e-05
poly (ADP-ribose) polymerase family, member 12 [Source:MGI Symbol;Acc:MGI:2143990]	Parp12	-1.0406	1.14924e-06	1.02577e-05
calmin [Source:MGI Symbol;Acc:MGI:2136957]	Clmn	1.01451	1.15758e-06	1.0324e-05
RIKEN cDNA 0610007P14 gene [Source:MGI Symbol;Acc:MGI:1915571]	0610007P14Rik	0.734763	1.17542e-06	1.04749e-05
sulfatase modifying factor 1 [Source:MGI Symbol;Acc:MGI:1889844]	Sumf1	-1.05518	1.18489e-06	1.05511e-05
maternally expressed 3 [Source:MGI Symbol;Acc:MGI:1202886]	Meg3	1.10123	1.18991e-06	1.05875e-05
proline rich 5 (renal) [Source:MGI Symbol;Acc:MGI:1924714]	Prr5	1.09875	1.20592e-06	1.07216e-05
lysine-rich coiled-coil 1 [Source:MGI Symbol;Acc:MGI:1889377]	Krcc1	-1.03285	1.21432e-06	1.07879e-05
solute carrier family 41, member 2 [Source:MGI Symbol;Acc:MGI:2442940]	Slc41a2	0.809124	1.22678e-06	1.08901e-05
plasminogen activator, tissue [Source:MGI Symbol;Acc:MGI:97610]	Plat	-0.962291	1.22921e-06	1.09032e-05
cell division cycle associated 2 [Source:MGI Symbol;Acc:MGI:1919787]	Cdca2	-1.19982	1.23423e-06	1.0934e-05
protein tyrosine phosphatase, receptor type, f polypeptide (PTPRF), interacting protein (liprin), alpha 2 [Source:MGI Symbol;Acc:MGI:2443834]	Ppfia2	0.986967	1.23461e-06	1.0934e-05
nitric oxide synthase 1, neuronal [Source:MGI Symbol;Acc:MGI:97360]	Nos1	1.32404	1.2383e-06	1.09582e-05
leucine rich repeat containing 7 [Source:MGI Symbol;Acc:MGI:2676665]	Lrrc7	1.00961	1.24109e-06	1.09744e-05
neural cell adhesion molecule 1 [Source:MGI Symbol;Acc:MGI:97281]	Ncam1	0.76849	1.2526e-06	1.10675e-05
G protein-coupled receptor 125 [Source:MGI Symbol;Acc:MGI:1917943]	Gpr125	-0.704092	1.25656e-06	1.10939e-05
ATPase, aminophospholipid transporter-like, class I, type 8A, member 2 [Source:MGI Symbol;Acc:MGI:1354710]	Atp8a2	1.24243	1.26175e-06	1.11312e-05
reticulocalbin 3, EF-hand calcium binding domain [Source:MGI Symbol;Acc:MGI:1277122]	Rcn3	-1.43308	1.2655e-06	1.11556e-05
microtubule-associated protein, RP/EB family, member 2 [Source:MGI Symbol;Acc:MGI:106271]	Mapre2	0.791316	1.26837e-06	1.11612e-05
TBC1 domain family, member 30 [Source:MGI Symbol;Acc:MGI:1921944]	Tbc1d30	1.02468	1.26879e-06	1.11612e-05
cytoplasmic polyadenylation element binding protein 3 [Source:MGI Symbol;Acc:MGI:2443075]	Cpeb3	0.960169	1.26907e-06	1.11612e-05
sema domain, immunoglobulin domain (Ig), transmembrane domain (TM) and short cytoplasmic domain, (semaphorin) 4D [Source:MGI Symbol;Acc:MGI:109244]	Sema4d	1.00325	1.28635e-06	1.13044e-05
kinesin family member 1A [Source:MGI Symbol;Acc:MGI:108391]	Kif1a	0.769467	1.29391e-06	1.13621e-05
lipid phosphate phosphatase-related protein type 5 [Source:MGI Symbol;Acc:MGI:1923019]	Lppr5	0.976025	1.29726e-06	1.13827e-05
zinc finger RNA binding protein [Source:MGI Symbol;Acc:MGI:1341890]	Zfr	0.739544	1.30106e-06	1.14073e-05
phosphatase and actin regulator 3 [Source:MGI Symbol;Acc:MGI:1921439]	Phactr3	0.932122	1.30579e-06	1.14399e-05
sphingomyelin phosphodiesterase, acid-like 3A [Source:MGI Symbol;Acc:MGI:1931437]	Smpdl3a	-1.06814	1.34143e-06	1.17432e-05
kinesin family member 3C [Source:MGI Symbol;Acc:MGI:107979]	Kif3c	0.704673	1.3437e-06	1.17541e-05
protein kinase, cAMP dependent regulatory, type I beta [Source:MGI Symbol;Acc:MGI:97759]	Prkar1b	1.14279	1.34705e-06	1.17743e-05
supervillin [Source:MGI Symbol;Acc:MGI:2147319]	Svil	-1.16082	1.35305e-06	1.18177e-05
dehydrogenase/reductase (SDR family) member 3 [Source:MGI Symbol;Acc:MGI:1315215]	Dhrs3	-1.37084	1.3561e-06	1.18353e-05
NEL-like 1 [Source:MGI Symbol;Acc:MGI:2443902]	Nell1	1.51271	1.36558e-06	1.19088e-05
polyamine-modulated factor 1 [Source:MGI Symbol;Acc:MGI:1914287]	Pmf1	-1.2094	1.36665e-06	1.1909e-05
CAS1 domain containing 1 [Source:MGI Symbol;Acc:MGI:2384865]	Casd1	0.867979	1.38335e-06	1.20454e-05
cordon-bleu WH2 repeat [Source:MGI Symbol;Acc:MGI:105056]	Cobl	1.12505	1.38894e-06	1.20849e-05
tripartite motif-containing 67 [Source:MGI Symbol;Acc:MGI:3045323]	Trim67	0.804797	1.39618e-06	1.21386e-05
predicted gene 4202 [Source:MGI Symbol;Acc:MGI:3782379]	Gm4202	0.874539	1.39967e-06	1.21597e-05
predicted gene 5256 [Source:MGI Symbol;Acc:MGI:3644836]	Gm5256	-1.18152	1.40484e-06	1.21952e-05
retinol dehydrogenase 11 [Source:MGI Symbol;Acc:MGI:102581]	Rdh11	0.694909	1.4547e-06	1.26185e-05
predicted pseudogene 5278 [Source:MGI Symbol;Acc:MGI:3643701]	Gm5278	-1.18221	1.46452e-06	1.2694e-05
N-terminal EF-hand calcium binding protein 1 [Source:MGI Symbol;Acc:MGI:1916602]	Necab1	1.98056	1.46813e-06	1.27156e-05
plexin C1 [Source:MGI Symbol;Acc:MGI:1890127]	Plxnc1	0.731138	1.47037e-06	1.27254e-05
microtubule associated serine/threonine kinase 1 [Source:MGI Symbol;Acc:MGI:1861901]	Mast1	0.746986	1.47389e-06	1.27305e-05
H2A histone family, member Y [Source:MGI Symbol;Acc:MGI:1349392]	H2afy	-0.697447	1.47495e-06	1.27305e-05
a disintegrin-like and metallopeptidase (reprolysin type) with thrombospondin type 1 motif, 9 [Source:MGI Symbol;Acc:MGI:1916320]	Adamts9	-1.28203	1.47496e-06	1.27305e-05
RIKEN cDNA A230050P20 gene [Source:MGI Symbol;Acc:MGI:2441788]	A230050P20Rik	0.790685	1.47544e-06	1.27305e-05
acetylcholinesterase [Source:MGI Symbol;Acc:MGI:87876]	Ache	1.04328	1.47971e-06	1.27577e-05
tyrosyl-tRNA synthetase [Source:MGI Symbol;Acc:MGI:2147627]	Yars	0.698064	1.49999e-06	1.29228e-05
amphiphysin [Source:MGI Symbol;Acc:MGI:103574]	Amph	0.65029	1.52978e-06	1.31695e-05
biphenyl hydrolase-like (serine hydrolase, breast epithelial mucin-associated antigen) [Source:MGI Symbol;Acc:MGI:1915271]	Bphl	-0.998507	1.5326e-06	1.31838e-05
matrix metallopeptidase 17 [Source:MGI Symbol;Acc:MGI:1346076]	Mmp17	0.820398	1.54138e-06	1.32494e-05
predicted gene 7389 [Source:MGI Symbol;Acc:MGI:3645153]	Gm7389	0.827439	1.54548e-06	1.32736e-05
cytochrome P450, family 2, subfamily j, polypeptide 9 [Source:MGI Symbol;Acc:MGI:1921769]	Cyp2j9	-1.24789	1.54653e-06	1.32736e-05
metallophosphoesterase domain containing 1 [Source:MGI Symbol;Acc:MGI:106316]	Mpped1	1.06131	1.553e-06	1.33191e-05
discs, large homolog 3 (Drosophila) [Source:MGI Symbol;Acc:MGI:1888986]	Dlg3	0.664007	1.55967e-06	1.33662e-05
predicted gene 13111 [Source:MGI Symbol;Acc:MGI:3651882]	Gm13111	-1.44145	1.5752e-06	1.34892e-05
N-ethylmaleimide sensitive fusion protein attachment protein gamma [Source:MGI Symbol;Acc:MGI:104561]	Napg	0.783217	1.61502e-06	1.38199e-05
phospholipase D1 [Source:MGI Symbol;Acc:MGI:109585]	Pld1	-1.07615	1.62086e-06	1.38594e-05
phosphodiesterase 4D interacting protein (myomegalin) [Source:MGI Symbol;Acc:MGI:1891434]	Pde4dip	0.707956	1.65296e-06	1.41233e-05
RAB39B, member RAS oncogene family [Source:MGI Symbol;Acc:MGI:1915040]	Rab39b	0.835618	1.65981e-06	1.41711e-05
tight junction protein 2 [Source:MGI Symbol;Acc:MGI:1341872]	Tjp2	-1.17871	1.67512e-06	1.4285e-05
mitogen-activated protein kinase kinase kinase 9 [Source:MGI Symbol;Acc:MGI:2449952]	Map3k9	0.92479	1.6774e-06	1.4285e-05
cytochrome P450, family 2, subfamily j, polypeptide 6 [Source:MGI Symbol;Acc:MGI:1270148]	Cyp2j6	-1.26812	1.67906e-06	1.4285e-05
Down syndrome cell adhesion molecule [Source:MGI Symbol;Acc:MGI:1196281]	Dscam	0.757381	1.67938e-06	1.4285e-05
reticulon 4 [Source:MGI Symbol;Acc:MGI:1915835]	Rtn4	0.77222	1.6794e-06	1.4285e-05
T-box brain gene 1 [Source:MGI Symbol;Acc:MGI:107404]	Tbr1	0.979303	1.69662e-06	1.44206e-05
mitochondrial ribosomal protein L13 [Source:MGI Symbol;Acc:MGI:2137218]	Mrpl13	-0.818871	1.73305e-06	1.47193e-05
neurotensin receptor 1 [Source:MGI Symbol;Acc:MGI:97386]	Ntsr1	0.872426	1.74545e-06	1.48136e-05
leucine rich repeat and Ig domain containing 1 [Source:MGI Symbol;Acc:MGI:1915522]	Lingo1	0.73236	1.74795e-06	1.48238e-05
timeless circadian clock 1 [Source:MGI Symbol;Acc:MGI:1321393]	Timeless	-0.984815	1.75129e-06	1.4841e-05
DENN/MADD domain containing 2A [Source:MGI Symbol;Acc:MGI:2444961]	Dennd2a	-0.84985	1.76642e-06	1.49581e-05
protein tyrosine phosphatase, non-receptor type 21 [Source:MGI Symbol;Acc:MGI:1344406]	Ptpn21	-1.10071	1.77297e-06	1.50024e-05
solute carrier family 6 (neurotransmitter transporter), member 17 [Source:MGI Symbol;Acc:MGI:2442535]	Slc6a17	0.888995	1.77705e-06	1.50258e-05
solute carrier family 8 (sodium/calcium exchanger), member 1 [Source:MGI Symbol;Acc:MGI:107956]	Slc8a1	1.44048	1.78035e-06	1.50425e-05
NAD(P)H dehydrogenase, quinone 2 [Source:MGI Symbol;Acc:MGI:104513]	Nqo2	-1.26141	1.78255e-06	1.505e-05
cyclin-dependent kinase-like 2 (CDC2-related kinase) [Source:MGI Symbol;Acc:MGI:1858227]	Cdkl2	1.34868	1.79148e-06	1.51142e-05
sodium channel, voltage-gated, type I, beta [Source:MGI Symbol;Acc:MGI:98247]	Scn1b	0.918455	1.82133e-06	1.53547e-05
cytoskeleton associated protein 2-like [Source:MGI Symbol;Acc:MGI:1917716]	Ckap2l	-1.25478	1.82341e-06	1.53608e-05
RIKEN cDNA 2900011O08 gene [Source:MGI Symbol;Acc:MGI:1914504]	2900011O08Rik	0.862035	1.82575e-06	1.53692e-05
glutamic-oxaloacetic transaminase 1, soluble [Source:MGI Symbol;Acc:MGI:95791]	Got1	0.750251	1.82733e-06	1.53711e-05
kinesin family member 1C [Source:MGI Symbol;Acc:MGI:1098260]	Kif1c	-0.985884	1.85854e-06	1.56222e-05
WNK lysine deficient protein kinase 3 [Source:MGI Symbol;Acc:MGI:2652875]	Wnk3	0.836623	1.87602e-06	1.57575e-05
GATA zinc finger domain containing 2A [Source:MGI Symbol;Acc:MGI:2384585]	Gatad2a	-0.768964	1.87798e-06	1.57623e-05
family with sequence similarity 53, member B [Source:MGI Symbol;Acc:MGI:1925188]	Fam53b	-1.15417	1.89871e-06	1.59246e-05
pellino 2 [Source:MGI Symbol;Acc:MGI:1891445]	Peli2	-1.06676	1.90815e-06	1.5992e-05
ribonucleotide reductase M2 [Source:MGI Symbol;Acc:MGI:98181]	Rrm2	-0.752676	1.9461e-06	1.62981e-05
EGF-like repeats and discoidin I-like domains 3 [Source:MGI Symbol;Acc:MGI:1329025]	Edil3	0.837235	1.96932e-06	1.64804e-05
zinc finger protein 105 [Source:MGI Symbol;Acc:MGI:1277119]	Zfp105	-1.03901	1.97158e-06	1.64872e-05
family with sequence similarity 60, member A [Source:MGI Symbol;Acc:MGI:1929091]	Fam60a	-0.983902	1.97976e-06	1.65435e-05
ribosomal protein L6 [Source:MGI Symbol;Acc:MGI:108057]	Rpl6	-0.639275	1.9851e-06	1.6576e-05
predicted pseudogene 9385 [Source:MGI Symbol;Acc:MGI:3646182]	Gm9385	-0.740082	1.99138e-06	1.66162e-05
forkhead box P1 [Source:MGI Symbol;Acc:MGI:1914004]	Foxp1	0.9552	2.00102e-06	1.66844e-05
Rap guanine nucleotide exchange factor (GEF) 4 [Source:MGI Symbol;Acc:MGI:1917723]	Rapgef4	1.0626	2.024e-06	1.68637e-05
ectonucleoside triphosphate diphosphohydrolase 4 [Source:MGI Symbol;Acc:MGI:1914714]	Entpd4	0.708388	2.02813e-06	1.68858e-05
protein phosphatase 3, catalytic subunit, beta isoform [Source:MGI Symbol;Acc:MGI:107163]	Ppp3cb	0.84656	2.05861e-06	1.7127e-05
kinesin family member C2 [Source:MGI Symbol;Acc:MGI:109187]	Kifc2	0.791457	2.06227e-06	1.7145e-05
RIKEN cDNA 4931428F04 gene [Source:MGI Symbol;Acc:MGI:1921606]	4931428F04Rik	0.824182	2.08396e-06	1.73008e-05
SPC24, NDC80 kinetochore complex component, homolog (S. cerevisiae) [Source:MGI Symbol;Acc:MGI:1914879]	Spc24	-1.22372	2.0849e-06	1.73008e-05
ribosomal protein L18 [Source:MGI Symbol;Acc:MGI:98003]	Rpl18	-0.839177	2.08557e-06	1.73008e-05
leucine rich repeat containing 3 [Source:MGI Symbol;Acc:MGI:2447899]	Lrrc3	1.0126	2.08727e-06	1.73023e-05
G protein-regulated inducer of neurite outgrowth 1 [Source:MGI Symbol;Acc:MGI:1349455]	Gprin1	0.906042	2.0966e-06	1.73671e-05
calcium channel, voltage-dependent, gamma subunit 2 [Source:MGI Symbol;Acc:MGI:1316660]	Cacng2	0.838184	2.10086e-06	1.73897e-05
protocadherin 11 X-linked [Source:MGI Symbol;Acc:MGI:2442849]	Pcdh11x	1.16793	2.11e-06	1.74458e-05
TSPY-like 4 [Source:MGI Symbol;Acc:MGI:106393]	Tspyl4	0.859541	2.1107e-06	1.74458e-05
centrosomal protein 170B [Source:MGI Symbol;Acc:MGI:2145043]	Cep170b	0.76797	2.11261e-06	1.74489e-05
TSPY-like 3 [Source:MGI Symbol;Acc:MGI:2139328]	Tspyl3	0.991439	2.13755e-06	1.76421e-05
cytochrome b5 type B [Source:MGI Symbol;Acc:MGI:1913677]	Cyb5b	0.615208	2.17169e-06	1.79109e-05
epidermal growth factor-containing fibulin-like extracellular matrix protein 2 [Source:MGI Symbol;Acc:MGI:1891209]	Efemp2	-1.06554	2.17838e-06	1.79532e-05
synaptopodin [Source:MGI Symbol;Acc:MGI:1099446]	Synpo	1.16794	2.18134e-06	1.79645e-05
bora, aurora kinase A activator [Source:MGI Symbol;Acc:MGI:1924994]	Bora	-0.973236	2.18976e-06	1.80209e-05
monocyte to macrophage differentiation-associated [Source:MGI Symbol;Acc:MGI:1914718]	Mmd	0.907141	2.20571e-06	1.8139e-05
cingulin [Source:MGI Symbol;Acc:MGI:1927237]	Cgn	0.949106	2.2203e-06	1.82409e-05
leucine rich repeat and Ig domain containing 2 [Source:MGI Symbol;Acc:MGI:2442298]	Lingo2	1.49993	2.2213e-06	1.82409e-05
cannabinoid receptor 1 (brain) [Source:MGI Symbol;Acc:MGI:104615]	Cnr1	0.81267	2.2251e-06	1.8259e-05
CKLF-like MARVEL transmembrane domain containing 6 [Source:MGI Symbol;Acc:MGI:2447165]	Cmtm6	-0.742616	2.22808e-06	1.82623e-05
ST6 (alpha-N-acetyl-neuraminyl-2,3-beta-galactosyl-1,3)-N-acetylgalactosaminide alpha-2,6-sialyltransferase 6 [Source:MGI Symbol;Acc:MGI:1355316]	St6galnac6	0.742188	2.23008e-06	1.82623e-05
SH3-domain GRB2-like (endophilin) interacting protein 1 [Source:MGI Symbol;Acc:MGI:1920344]	Sgip1	0.828776	2.23031e-06	1.82623e-05
guanylate cyclase 1, soluble, alpha 3 [Source:MGI Symbol;Acc:MGI:1926562]	Gucy1a3	1.25763	2.29316e-06	1.87525e-05
calmodulin binding transcription activator 1 [Source:MGI Symbol;Acc:MGI:2140230]	Camta1	0.725138	2.29347e-06	1.87525e-05
RAB11 family interacting protein 2 (class I) [Source:MGI Symbol;Acc:MGI:1922248]	Rab11fip2	0.798797	2.30789e-06	1.88569e-05
musashi RNA-binding protein 1 [Source:MGI Symbol;Acc:MGI:107376]	Msi1	-0.758539	2.3235e-06	1.89708e-05
post-GPI attachment to proteins 2 [Source:MGI Symbol;Acc:MGI:2385286]	Pgap2	-0.771029	2.3426e-06	1.91131e-05
predicted gene 7694 [Source:MGI Symbol;Acc:MGI:3649135]	Gm7694	-1.29079	2.38089e-06	1.94116e-05
ferritin heavy chain 1 [Source:MGI Symbol;Acc:MGI:95588]	Fth1	-0.704891	2.38461e-06	1.9428e-05
hyperpolarization-activated, cyclic nucleotide-gated K+ 4 [Source:MGI Symbol;Acc:MGI:1298209]	Hcn4	1.0686	2.39331e-06	1.94849e-05
suppressor of cytokine signaling 3 [Source:MGI Symbol;Acc:MGI:1201791]	Socs3	-1.35279	2.41371e-06	1.96371e-05
family with sequence similarity 20, member B [Source:MGI Symbol;Acc:MGI:2443990]	Fam20b	0.598529	2.41656e-06	1.96462e-05
calmodulin 3 [Source:MGI Symbol;Acc:MGI:103249]	Calm3	0.759037	2.4335e-06	1.97698e-05
F-box and leucine-rich repeat protein 16 [Source:MGI Symbol;Acc:MGI:2448488]	Fbxl16	0.692304	2.52789e-06	2.0522e-05
transmembrane protein 198b [Source:MGI Symbol;Acc:MGI:1921077]	Tmem198b	-1.01684	2.53314e-06	2.055e-05
synaptogyrin 3 [Source:MGI Symbol;Acc:MGI:1341881]	Syngr3	0.993208	2.5431e-06	2.06161e-05
cyclin G1 [Source:MGI Symbol;Acc:MGI:102890]	Ccng1	-1.13026	2.54834e-06	2.06439e-05
lymphotoxin B receptor [Source:MGI Symbol;Acc:MGI:104875]	Ltbr	-1.69527	2.56731e-06	2.07828e-05
protein kinase D3 [Source:MGI Symbol;Acc:MGI:1922542]	Prkd3	-0.969918	2.57182e-06	2.07918e-05
family with sequence similarity 135, member B [Source:MGI Symbol;Acc:MGI:1917613]	Fam135b	1.4929	2.57207e-06	2.07918e-05
transcription factor 19 [Source:MGI Symbol;Acc:MGI:103180]	Tcf19	-0.93318	2.57649e-06	2.08128e-05
ret proto-oncogene [Source:MGI Symbol;Acc:MGI:97902]	Ret	1.08233	2.60047e-06	2.09916e-05
ATPase, H+ transporting, lysosomal V1 subunit G2 [Source:MGI Symbol;Acc:MGI:1913487]	Atp6v1g2	0.887711	2.61326e-06	2.108e-05
synaptojanin 1 [Source:MGI Symbol;Acc:MGI:1354961]	Synj1	0.773654	2.62166e-06	2.11327e-05
HECT, C2 and WW domain containing E3 ubiquitin protein ligase 1 [Source:MGI Symbol;Acc:MGI:2444115]	Hecw1	1.15656	2.63294e-06	2.12087e-05
nephronophthisis 1 (juvenile) homolog (human) [Source:MGI Symbol;Acc:MGI:1858233]	Nphp1	-0.840316	2.63642e-06	2.12217e-05
THAP domain containing, apoptosis associated protein 3 [Source:MGI Symbol;Acc:MGI:1917126]	Thap3	-0.886567	2.63916e-06	2.12288e-05
vimentin-type intermediate filament associated coiled-coil protein [Source:MGI Symbol;Acc:MGI:2146912]	Vmac	-0.836526	2.65818e-06	2.13602e-05
T cell lymphoma invasion and metastasis 1 [Source:MGI Symbol;Acc:MGI:103306]	Tiam1	0.685617	2.65925e-06	2.13602e-05
Rho GTPase activating protein 44 [Source:MGI Symbol;Acc:MGI:2144423]	Arhgap44	0.759588	2.67168e-06	2.14449e-05
ring finger protein 14 [Source:MGI Symbol;Acc:MGI:1929668]	Rnf14	0.77995	2.68606e-06	2.15271e-05
trafficking protein particle complex 6A [Source:MGI Symbol;Acc:MGI:1914341]	Trappc6a	-1.00264	2.68619e-06	2.15271e-05
zinc finger and BTB domain containing 46 [Source:MGI Symbol;Acc:MGI:1919397]	Zbtb46	0.815174	2.68758e-06	2.15271e-05
monoglyceride lipase [Source:MGI Symbol;Acc:MGI:1346042]	Mgll	-1.00029	2.71699e-06	2.17398e-05
transmembrane protein 132B [Source:MGI Symbol;Acc:MGI:3609245]	Tmem132b	-1.10098	2.71796e-06	2.17398e-05
GS homeobox 2 [Source:MGI Symbol;Acc:MGI:95843]	Gsx2	-1.13419	2.77594e-06	2.21881e-05
septin 9 [Source:MGI Symbol;Acc:MGI:1858222]	2005-08-31	-0.846807	2.78947e-06	2.22806e-05
ribosomal protein L35A, pseudogene 5 [Source:MGI Symbol;Acc:MGI:3704247]	Rpl35a-ps5	-0.743416	2.80987e-06	2.24278e-05
neuron navigator 1 [Source:MGI Symbol;Acc:MGI:2183683]	Nav1	0.804042	2.82471e-06	2.25305e-05
predicted gene 12470 [Source:MGI Symbol;Acc:MGI:3652113]	Gm12470	1.06252	2.8432e-06	2.26621e-05
G patch domain containing 2 like [Source:MGI Symbol;Acc:MGI:1917623]	Gpatch2l	0.744854	2.84676e-06	2.26746e-05
predicted gene 5514 [Source:MGI Symbol;Acc:MGI:3645435]	Gm5514	-0.8553	2.8735e-06	2.28716e-05
protein phosphatase 2, regulatory subunit B, gamma [Source:MGI Symbol;Acc:MGI:2442660]	Ppp2r2c	1.07565	2.93627e-06	2.33549e-05
Fez family zinc finger 2 [Source:MGI Symbol;Acc:MGI:1859823]	Fezf2	0.680268	2.95487e-06	2.34865e-05
fibroblast growth factor receptor 2 [Source:MGI Symbol;Acc:MGI:95523]	Fgfr2	-0.951014	2.97905e-06	2.36541e-05
latrophilin 3 [Source:MGI Symbol;Acc:MGI:2441950]	Lphn3	0.856183	2.98011e-06	2.36541e-05
mitochondrial ribosomal protein L24 [Source:MGI Symbol;Acc:MGI:1914957]	Mrpl24	-0.746208	2.98276e-06	2.36587e-05
cytoplasmic polyadenylation element binding protein 4 [Source:MGI Symbol;Acc:MGI:1914829]	Cpeb4	0.767131	3.0197e-06	2.3935e-05
TRAF2 and NCK interacting kinase [Source:MGI Symbol;Acc:MGI:1916264]	Tnik	0.675888	3.04093e-06	2.40865e-05
phosphopantothenoylcysteine decarboxylase [Source:MGI Symbol;Acc:MGI:1914062]	Ppcdc	-0.943234	3.05779e-06	2.42033e-05
tetratricopeptide repeat domain 3 [Source:MGI Symbol;Acc:MGI:1276539]	Ttc3	0.658704	3.06595e-06	2.4251e-05
lethal giant larvae homolog 1 (Drosophila) [Source:MGI Symbol;Acc:MGI:102682]	Llgl1	-0.725798	3.07019e-06	2.42677e-05
protein phosphatase 1H (PP2C domain containing) [Source:MGI Symbol;Acc:MGI:2442087]	Ppm1h	0.853095	3.08474e-06	2.43658e-05
regulator of G-protein signaling 4 [Source:MGI Symbol;Acc:MGI:108409]	Rgs4	1.15535	3.12544e-06	2.46702e-05
growth factor receptor bound protein 2-associated protein 2 [Source:MGI Symbol;Acc:MGI:1333854]	Gab2	0.678497	3.13742e-06	2.47476e-05
mesoderm specific transcript [Source:MGI Symbol;Acc:MGI:96968]	Mest	-1.09797	3.14448e-06	2.47862e-05
translocase of outer mitochondrial membrane 70 homolog A (yeast) [Source:MGI Symbol;Acc:MGI:106295]	Tomm70a	0.756841	3.15057e-06	2.4817e-05
cyclin M1 [Source:MGI Symbol;Acc:MGI:1891366]	Cnnm1	0.883875	3.20756e-06	2.52485e-05
family with sequence similarity 64, member A [Source:MGI Symbol;Acc:MGI:1924434]	Fam64a	-1.08347	3.21126e-06	2.52601e-05
zwilch kinetochore protein [Source:MGI Symbol;Acc:MGI:1915264]	Zwilch	-0.896308	3.26698e-06	2.56807e-05
zinc finger with KRAB and SCAN domains 17 [Source:MGI Symbol;Acc:MGI:2679270]	Zkscan17	-0.833165	3.28525e-06	2.58065e-05
CD200 antigen [Source:MGI Symbol;Acc:MGI:1196990]	Cd200	1.02038	3.29244e-06	2.58452e-05
WD repeat domain 44 [Source:MGI Symbol;Acc:MGI:1919654]	Wdr44	0.839481	3.30306e-06	2.58961e-05
cell migration inducing protein, hyaluronan binding [Source:MGI Symbol;Acc:MGI:2443629]	Cemip	1.21153	3.30415e-06	2.58961e-05
protein kinase D1 [Source:MGI Symbol;Acc:MGI:99879]	Prkd1	-1.05778	3.30574e-06	2.58961e-05
B cell leukemia/lymphoma 6 [Source:MGI Symbol;Acc:MGI:107187]	Bcl6	-0.819297	3.31951e-06	2.59861e-05
delta/notch-like EGF-related receptor [Source:MGI Symbol;Acc:MGI:2152889]	Dner	0.955967	3.34746e-06	2.61869e-05
Rap guanine nucleotide exchange factor (GEF) 2 [Source:MGI Symbol;Acc:MGI:2659071]	Rapgef2	0.677682	3.40932e-06	2.66526e-05
predicted gene 11478 [Source:MGI Symbol;Acc:MGI:3650888]	Gm11478	-0.817133	3.42966e-06	2.67931e-05
WD repeat domain, phosphoinositide interacting 1 [Source:MGI Symbol;Acc:MGI:1261864]	Wipi1	-1.02685	3.432e-06	2.67931e-05
ribosomal protein L37, retrotransposed [Source:MGI Symbol;Acc:MGI:3651519]	Rpl37rt	-0.635681	3.45472e-06	2.6952e-05
pleckstrin homology domain containing, family A member 6 [Source:MGI Symbol;Acc:MGI:2388662]	Plekha6	0.767642	3.46382e-06	2.70045e-05
kelch-like 3 [Source:MGI Symbol;Acc:MGI:2445185]	Klhl3	1.3511	3.47016e-06	2.70355e-05
staufen (RNA binding protein) homolog 2 (Drosophila) [Source:MGI Symbol;Acc:MGI:1352508]	Stau2	0.828158	3.48396e-06	2.71244e-05
Ellis van Creveld gene syndrome [Source:MGI Symbol;Acc:MGI:1890596]	Evc	-1.04683	3.48779e-06	2.71357e-05
G protein-coupled receptor 19 [Source:MGI Symbol;Acc:MGI:892973]	Gpr19	-0.861809	3.49768e-06	2.71941e-05
folliculin [Source:MGI Symbol;Acc:MGI:2442184]	Flcn	-0.818084	3.65154e-06	2.8371e-05
guanine nucleotide binding protein, alpha z subunit [Source:MGI Symbol;Acc:MGI:95780]	Gnaz	0.969859	3.69755e-06	2.87089e-05
RAB24, member RAS oncogene family [Source:MGI Symbol;Acc:MGI:105065]	Rab24	-0.704234	3.70789e-06	2.87696e-05
synaptotagmin VII [Source:MGI Symbol;Acc:MGI:1859545]	Syt7	0.80569	3.7304e-06	2.89097e-05
Rho guanine nucleotide exchange factor (GEF) 10-like [Source:MGI Symbol;Acc:MGI:1920004]	Arhgef10l	-0.689343	3.73102e-06	2.89097e-05
sushi, nidogen and EGF-like domains 1 [Source:MGI Symbol;Acc:MGI:3045960]	Sned1	-2.0468	3.73591e-06	2.8928e-05
doublecortin-like kinase 1 [Source:MGI Symbol;Acc:MGI:1330861]	Dclk1	0.789953	3.76716e-06	2.91501e-05
histone deacetylase 11 [Source:MGI Symbol;Acc:MGI:2385252]	Hdac11	0.661492	3.78344e-06	2.92489e-05
transthyretin [Source:MGI Symbol;Acc:MGI:98865]	Ttr	-2.73547	3.78543e-06	2.92489e-05
SMAD family member 3 [Source:MGI Symbol;Acc:MGI:1201674]	Smad3	-1.00005	3.78763e-06	2.92489e-05
ventricular zone expressed PH domain-containing 1 [Source:MGI Symbol;Acc:MGI:1920039]	Veph1	-1.51968	3.8148e-06	2.94388e-05
rabphilin 3A [Source:MGI Symbol;Acc:MGI:102788]	Rph3a	0.707295	3.82051e-06	2.94512e-05
cAMP responsive element binding protein 3-like 1 [Source:MGI Symbol;Acc:MGI:1347062]	Creb3l1	1.05062	3.82158e-06	2.94512e-05
ankyrin 1, erythroid [Source:MGI Symbol;Acc:MGI:88024]	Ank1	0.761661	3.82672e-06	2.94709e-05
centromere protein F [Source:MGI Symbol;Acc:MGI:1313302]	Cenpf	-1.49783	3.85444e-06	2.96644e-05
praja ring finger 1, E3 ubiquitin protein ligase [Source:MGI Symbol;Acc:MGI:1101765]	Pja1	0.728492	3.87231e-06	2.97818e-05
glutamate dehydrogenase 1 [Source:MGI Symbol;Acc:MGI:95753]	Glud1	-0.632733	3.8893e-06	2.98923e-05
solute carrier family 25 (mitochondrial carnitine/acylcarnitine translocase), member 20 [Source:MGI Symbol;Acc:MGI:1928738]	Slc25a20	-0.736748	3.89854e-06	2.99431e-05
RIKEN cDNA D430019H16 gene [Source:MGI Symbol;Acc:MGI:2443127]	D430019H16Rik	0.79708	3.9127e-06	3.00317e-05
paraneoplastic antigen MA2 [Source:MGI Symbol;Acc:MGI:2444129]	Pnma2	0.894363	3.97349e-06	3.04777e-05
RIKEN cDNA D930015E06 gene [Source:MGI Symbol;Acc:MGI:2443399]	D930015E06Rik	-0.663459	4.01182e-06	3.0751e-05
intraflagellar transport 80 [Source:MGI Symbol;Acc:MGI:1915509]	Ift80	-0.895929	4.01661e-06	3.0767e-05
notch 1 [Source:MGI Symbol;Acc:MGI:97363]	Notch1	-1.54798	4.08625e-06	3.12794e-05
zinc finger, DHHC domain containing 1 [Source:MGI Symbol;Acc:MGI:1918046]	Zdhhc1	-0.799621	4.09612e-06	3.13127e-05
ceramide synthase 4 [Source:MGI Symbol;Acc:MGI:1914510]	Cers4	0.736852	4.09668e-06	3.13127e-05
histocompatibility 2, T region locus 24 [Source:MGI Symbol;Acc:MGI:95958]	H2-T24	1.62349	4.09883e-06	3.13127e-05
thrombospondin 3 [Source:MGI Symbol;Acc:MGI:98739]	Thbs3	-0.691033	4.16749e-06	3.18158e-05
transmembrane protein 194B [Source:MGI Symbol;Acc:MGI:2444113]	Tmem194b	-0.929351	4.22331e-06	3.22099e-05
sarcospan [Source:MGI Symbol;Acc:MGI:1353511]	Sspn	-1.12228	4.22748e-06	3.22099e-05
B cell translocation gene 1, anti-proliferative [Source:MGI Symbol;Acc:MGI:88215]	Btg1	-0.794941	4.22878e-06	3.22099e-05
membrane-associated ring finger (C3HC4) 4 [Source:MGI Symbol;Acc:MGI:2683550]	2000-02-29	1.0189	4.23041e-06	3.22099e-05
ATPase, H+ transporting, lysosomal V0 subunit A1 [Source:MGI Symbol;Acc:MGI:103286]	Atp6v0a1	0.655368	4.27726e-06	3.25354e-05
caspase 6 [Source:MGI Symbol;Acc:MGI:1312921]	Casp6	-1.30405	4.27887e-06	3.25354e-05
N-acylsphingosine amidohydrolase 1 [Source:MGI Symbol;Acc:MGI:1277124]	Asah1	-0.702147	4.32395e-06	3.28563e-05
ribonucleoprotein, PTB-binding 2 [Source:MGI Symbol;Acc:MGI:2443623]	Raver2	-1.18959	4.3279e-06	3.28591e-05
coiled-coil domain containing 80 [Source:MGI Symbol;Acc:MGI:1915146]	Ccdc80	-1.11839	4.33009e-06	3.28591e-05
small glutamine-rich tetratricopeptide repeat (TPR)-containing, beta [Source:MGI Symbol;Acc:MGI:2444615]	Sgtb	0.798924	4.39493e-06	3.3308e-05
phospholipase C, epsilon 1 [Source:MGI Symbol;Acc:MGI:1921305]	Plce1	-1.3292	4.39509e-06	3.3308e-05
maternal embryonic leucine zipper kinase [Source:MGI Symbol;Acc:MGI:106924]	Melk	-1.09351	4.41442e-06	3.34322e-05
potassium channel, subfamily T, member 2 [Source:MGI Symbol;Acc:MGI:3036273]	Kcnt2	1.10305	4.43694e-06	3.35805e-05
solute carrier family 4 (anion exchanger), member 2 [Source:MGI Symbol;Acc:MGI:109351]	Slc4a2	-0.853805	4.45069e-06	3.36622e-05
neurexin II [Source:MGI Symbol;Acc:MGI:1096362]	Nrxn2	0.694529	4.54326e-06	3.43395e-05
sin3 associated polypeptide [Source:MGI Symbol;Acc:MGI:1929129]	Sap30	-0.826415	4.56508e-06	3.44777e-05
integrator complex subunit 4 [Source:MGI Symbol;Acc:MGI:1917164]	Ints4	-0.798446	4.56759e-06	3.44777e-05
protein kinase D2 [Source:MGI Symbol;Acc:MGI:2141917]	Prkd2	-1.21661	4.63932e-06	3.4996e-05
RPA interacting protein [Source:MGI Symbol;Acc:MGI:1916973]	Rpain	-0.821865	4.68052e-06	3.52835e-05
collapsin response mediator protein 1 [Source:MGI Symbol;Acc:MGI:107793]	Crmp1	0.962773	4.6843e-06	3.52886e-05
p21 protein (Cdc42/Rac)-activated kinase 3 [Source:MGI Symbol;Acc:MGI:1339656]	Pak3	0.759844	4.69388e-06	3.53374e-05
fibronectin leucine rich transmembrane protein 1 [Source:MGI Symbol;Acc:MGI:3026647]	Flrt1	1.30353	4.70774e-06	3.54184e-05
vasohibin 1 [Source:MGI Symbol;Acc:MGI:2442543]	Vash1	0.938107	4.74262e-06	3.56573e-05
transmembrane emp24 domain containing 1 [Source:MGI Symbol;Acc:MGI:106201]	Tmed1	-0.92192	4.78407e-06	3.59451e-05
unkempt homolog (Drosophila) [Source:MGI Symbol;Acc:MGI:2442456]	Unk	-0.731706	4.78743e-06	3.59467e-05
contactin 5 [Source:MGI Symbol;Acc:MGI:3042287]	Cntn5	1.46084	4.79572e-06	3.59853e-05
synapsin III [Source:MGI Symbol;Acc:MGI:1351334]	Syn3	1.48134	4.80439e-06	3.60266e-05
ring finger protein 112 [Source:MGI Symbol;Acc:MGI:106611]	Rnf112	1.06072	4.85466e-06	3.63796e-05
neuregulin 3 [Source:MGI Symbol;Acc:MGI:1097165]	Nrg3	1.29438	4.87544e-06	3.65113e-05
PTK7 protein tyrosine kinase 7 [Source:MGI Symbol;Acc:MGI:1918711]	Ptk7	-0.738764	4.90559e-06	3.6713e-05
	RP24-427A22.2	1.23518	4.92478e-06	3.68325e-05
progestin and adipoQ receptor family member III [Source:MGI Symbol;Acc:MGI:2679683]	Paqr3	0.95183	4.97652e-06	3.7195e-05
general transcription factor IIIC, polypeptide 2, beta [Source:MGI Symbol;Acc:MGI:1919002]	Gtf3c2	-0.62149	4.99667e-06	3.73211e-05
syntaxin 1A (brain) [Source:MGI Symbol;Acc:MGI:109355]	Stx1a	1.07537	5.00217e-06	3.73377e-05
tetratricopeptide repeat and ankyrin repeat containing 1 [Source:MGI Symbol;Acc:MGI:1341834]	Trank1	0.843107	5.02967e-06	3.75184e-05
galactokinase 2 [Source:MGI Symbol;Acc:MGI:1917226]	Galk2	-0.806346	5.0542e-06	3.76768e-05
polymerase (DNA directed), lambda [Source:MGI Symbol;Acc:MGI:1889000]	Poll	-0.982988	5.07663e-06	3.78193e-05
low-density lipoprotein receptor-related protein 10 [Source:MGI Symbol;Acc:MGI:1929480]	Lrp10	-0.702251	5.0933e-06	3.79186e-05
solute carrier family 45, member 1 [Source:MGI Symbol;Acc:MGI:2653235]	Slc45a1	1.0447	5.17343e-06	3.849e-05
TBC1 domain family, member 24 [Source:MGI Symbol;Acc:MGI:2443456]	Tbc1d24	0.711979	5.1821e-06	3.85294e-05
lin-7 homolog A (C. elegans) [Source:MGI Symbol;Acc:MGI:2135609]	Lin7a	0.75779	5.19362e-06	3.85899e-05
RAB3A, member RAS oncogene family [Source:MGI Symbol;Acc:MGI:97843]	Rab3a	0.96608	5.19908e-06	3.85981e-05
nicotinamide nucleotide adenylyltransferase 2 [Source:MGI Symbol;Acc:MGI:2444155]	Nmnat2	0.751989	5.2015e-06	3.85981e-05
unc-80 homolog (C. elegans) [Source:MGI Symbol;Acc:MGI:2652882]	Unc80	0.840274	5.24963e-06	3.89299e-05
RAS-like, family 10, member B [Source:MGI Symbol;Acc:MGI:2685575]	Rasl10b	0.667777	5.27843e-06	3.91181e-05
predicted pseudogene 5578 [Source:MGI Symbol;Acc:MGI:3645010]	Gm5578	0.739623	5.29792e-06	3.9237e-05
unc-5 homolog C (C. elegans) [Source:MGI Symbol;Acc:MGI:1095412]	Unc5c	0.956627	5.32552e-06	3.94157e-05
expressed sequence N28178 [Source:MGI Symbol;Acc:MGI:2140712]	N28178	0.955915	5.45279e-06	4.03058e-05
RasGEF domain family, member 1C [Source:MGI Symbol;Acc:MGI:1921813]	Rasgef1c	1.28201	5.45688e-06	4.03058e-05
adenylate kinase 2 [Source:MGI Symbol;Acc:MGI:87978]	Ak2	-0.710852	5.45899e-06	4.03058e-05
forkhead box J1 [Source:MGI Symbol;Acc:MGI:1347474]	Foxj1	-1.63697	5.45991e-06	4.03058e-05
opioid binding protein/cell adhesion molecule-like [Source:MGI Symbol;Acc:MGI:97397]	Opcml	0.890734	5.4825e-06	4.04463e-05
glutaminase [Source:MGI Symbol;Acc:MGI:95752]	Gls	0.83239	5.50876e-06	4.06138e-05
sushi domain containing 4 [Source:MGI Symbol;Acc:MGI:2138351]	Susd4	0.631839	5.53389e-06	4.07727e-05
carbohydrate kinase domain containing [Source:MGI Symbol;Acc:MGI:1913353]	Carkd	-0.679436	5.56334e-06	4.09632e-05
myotubularin related protein 10 [Source:MGI Symbol;Acc:MGI:2142292]	Mtmr10	-1.08372	5.64578e-06	4.15434e-05
solute carrier family 6 (neurotransmitter transporter, taurine), member 6 [Source:MGI Symbol;Acc:MGI:98488]	Slc6a6	0.778523	5.73943e-06	4.22052e-05
ephrin B3 [Source:MGI Symbol;Acc:MGI:109196]	Efnb3	0.949228	5.75624e-06	4.23015e-05
Kruppel-like factor 8 [Source:MGI Symbol;Acc:MGI:2442430]	Klf8	1.20376	5.82307e-06	4.2765e-05
copper chaperone for superoxide dismutase [Source:MGI Symbol;Acc:MGI:1333783]	Ccs	-0.914022	5.83853e-06	4.2851e-05
calmodulin regulated spectrin-associated protein family, member 2 [Source:MGI Symbol;Acc:MGI:1922434]	Camsap2	0.736038	5.87409e-06	4.30782e-05
MAM domain containing 4 [Source:MGI Symbol;Acc:MGI:2685841]	Mamdc4	-1.10428	5.87705e-06	4.30782e-05
calcium channel, voltage-dependent, alpha 1I subunit [Source:MGI Symbol;Acc:MGI:2178051]	Cacna1i	1.15916	5.8894e-06	4.3141e-05
oxysterol binding protein-like 1A [Source:MGI Symbol;Acc:MGI:1927551]	Osbpl1a	0.686153	5.99948e-06	4.391e-05
RAB9B, member RAS oncogene family [Source:MGI Symbol;Acc:MGI:2442454]	Rab9b	1.03513	6.00209e-06	4.391e-05
ring finger protein, transmembrane 2 [Source:MGI Symbol;Acc:MGI:2442859]	Rnft2	0.613909	6.07487e-06	4.4414e-05
transmembrane emp24 protein transport domain containing 4 [Source:MGI Symbol;Acc:MGI:1915070]	Tmed4	-0.622558	6.07995e-06	4.44226e-05
kelch-like 34 [Source:MGI Symbol;Acc:MGI:2685234]	Klhl34	1.20094	6.13956e-06	4.48236e-05
receptor accessory protein 6 [Source:MGI Symbol;Acc:MGI:1917585]	Reep6	0.892243	6.1427e-06	4.48236e-05
talin 2 [Source:MGI Symbol;Acc:MGI:1917799]	Tln2	0.676937	6.16825e-06	4.49813e-05
family with sequence similarity 196, member A [Source:MGI Symbol;Acc:MGI:3605068]	Fam196a	0.728686	6.20675e-06	4.52331e-05
B9 protein domain 1 [Source:MGI Symbol;Acc:MGI:1351471]	B9d1	-0.906051	6.21833e-06	4.52885e-05
connector enhancer of kinase suppressor of Ras 2 [Source:MGI Symbol;Acc:MGI:2661175]	Cnksr2	1.1767	6.23798e-06	4.54026e-05
RIKEN cDNA 9130023H24 gene [Source:MGI Symbol;Acc:MGI:2442738]	9130023H24Rik	-1.01144	6.25472e-06	4.54954e-05
lin-28 homolog B (C. elegans) [Source:MGI Symbol;Acc:MGI:3584032]	Lin28b	1.39115	6.26722e-06	4.55572e-05
slingshot homolog 2 (Drosophila) [Source:MGI Symbol;Acc:MGI:2679255]	Ssh2	0.64205	6.31124e-06	4.5848e-05
chromatin accessibility complex 1 [Source:MGI Symbol;Acc:MGI:2135796]	Chrac1	-0.928071	6.34852e-06	4.60895e-05
cytoplasmic polyadenylation element binding protein 1 [Source:MGI Symbol;Acc:MGI:108442]	Cpeb1	-0.979535	6.36386e-06	4.61714e-05
SEC23A (S. cerevisiae) [Source:MGI Symbol;Acc:MGI:1349635]	Sec23a	0.720257	6.37218e-06	4.62024e-05
spermidine/spermine N1-acetyl transferase 2 [Source:MGI Symbol;Acc:MGI:1916465]	Sat2	-0.994103	6.38157e-06	4.6241e-05
neuronal pentraxin 2 [Source:MGI Symbol;Acc:MGI:1858209]	Nptx2	-0.947787	6.42154e-06	4.65011e-05
clavesin 1 [Source:MGI Symbol;Acc:MGI:1921688]	Clvs1	1.23157	6.42884e-06	4.65244e-05
ring finger protein 13 [Source:MGI Symbol;Acc:MGI:1346341]	Rnf13	-0.660424	6.43467e-06	4.6537e-05
transformation related protein 53 inducible protein 13 [Source:MGI Symbol;Acc:MGI:1915125]	Trp53i13	-0.980965	6.46064e-06	4.66953e-05
synaptotagmin IX [Source:MGI Symbol;Acc:MGI:1926373]	Syt9	0.866194	6.47404e-06	4.67624e-05
sparc/osteonectin, cwcv and kazal-like domains proteoglycan 3 [Source:MGI Symbol;Acc:MGI:1920152]	Spock3	1.74787	6.50606e-06	4.69639e-05
DIRAS family, GTP-binding RAS-like 1 [Source:MGI Symbol;Acc:MGI:2183442]	Diras1	0.929248	6.58916e-06	4.75337e-05
lectin, galactoside binding-like [Source:MGI Symbol;Acc:MGI:1916114]	Lgalsl	0.650199	6.60756e-06	4.76363e-05
MAS-related GPR, member E [Source:MGI Symbol;Acc:MGI:2441884]	Mrgpre	0.770911	6.72001e-06	4.84164e-05
APC membrane recruitment 3 [Source:MGI Symbol;Acc:MGI:3026939]	Amer3	0.834632	6.74447e-06	4.85619e-05
IKAROS family zinc finger 4 [Source:MGI Symbol;Acc:MGI:1343139]	Ikzf4	0.745237	6.79875e-06	4.89218e-05
predicted gene 5428 [Source:MGI Symbol;Acc:MGI:3647789]	Gm5428	-0.768557	6.813e-06	4.89934e-05
ectonucleoside triphosphate diphosphohydrolase 5 [Source:MGI Symbol;Acc:MGI:1321385]	Entpd5	-0.723001	6.83665e-06	4.91325e-05
reticulon 1 [Source:MGI Symbol;Acc:MGI:1933947]	Rtn1	0.781502	6.85312e-06	4.92198e-05
CUGBP, Elav-like family member 5 [Source:MGI Symbol;Acc:MGI:2442333]	Celf5	0.793714	6.89534e-06	4.94919e-05
NIMA (never in mitosis gene a)-related expressed kinase 2 [Source:MGI Symbol;Acc:MGI:109359]	Nek2	-1.08619	6.93553e-06	4.9749e-05
RIKEN cDNA 2310011J03 gene [Source:MGI Symbol;Acc:MGI:1913624]	2310011J03Rik	-0.831039	7.03416e-06	5.03937e-05
DEAH (Asp-Glu-Ala-His) box polypeptide 40 [Source:MGI Symbol;Acc:MGI:1914737]	Dhx40	-0.668146	7.03425e-06	5.03937e-05
glucose-6-phosphate dehydrogenase X-linked [Source:MGI Symbol;Acc:MGI:105979]	G6pdx	-0.751216	7.04754e-06	5.04572e-05
zinc finger and BTB domain containing 20 [Source:MGI Symbol;Acc:MGI:1929213]	Zbtb20	-0.987339	7.17596e-06	5.13376e-05
coagulation factor C homolog (Limulus polyphemus) [Source:MGI Symbol;Acc:MGI:1278313]	Coch	1.25938	7.17952e-06	5.13376e-05
microRNA 6236 [Source:MGI Symbol;Acc:MGI:5530929]	Mir6236	-3.67231	7.18747e-06	5.13622e-05
methionine-tRNA synthetase [Source:MGI Symbol;Acc:MGI:1345633]	Mars	0.649622	7.20343e-06	5.1444e-05
minichromosome maintenance deficient 7 (S. cerevisiae) [Source:MGI Symbol;Acc:MGI:1298398]	Mcm7	-0.740538	7.22988e-06	5.16006e-05
septin 3 [Source:MGI Symbol;Acc:MGI:1345148]	1999-08-31	0.680841	7.29376e-06	5.2024e-05
SRC kinase signaling inhibitor 1 [Source:MGI Symbol;Acc:MGI:1933179]	Srcin1	0.615561	7.29989e-06	5.20351e-05
ARP3 actin-related protein 3B [Source:MGI Symbol;Acc:MGI:2661120]	Actr3b	0.707972	7.38496e-06	5.25967e-05
kinesin family member 21B [Source:MGI Symbol;Acc:MGI:109234]	Kif21b	0.712717	7.38791e-06	5.25967e-05
kinesin family member C1 [Source:MGI Symbol;Acc:MGI:109596]	Kifc1	-1.17234	7.4069e-06	5.26991e-05
phosphomevalonate kinase [Source:MGI Symbol;Acc:MGI:1915853]	Pmvk	0.657198	7.42283e-06	5.27484e-05
calcium channel, voltage-dependent, P/Q type, alpha 1A subunit [Source:MGI Symbol;Acc:MGI:109482]	Cacna1a	0.798556	7.42309e-06	5.27484e-05
musashi RNA-binding protein 2 [Source:MGI Symbol;Acc:MGI:1923876]	Msi2	-0.931102	7.43519e-06	5.27707e-05
tubulin, gamma 2 [Source:MGI Symbol;Acc:MGI:2144208]	Tubg2	0.93362	7.43605e-06	5.27707e-05
synaptotagmin XVI [Source:MGI Symbol;Acc:MGI:2673872]	Syt16	0.876236	7.44013e-06	5.27707e-05
predicted pseudogene 5540 [Source:MGI Symbol;Acc:MGI:3644824]	Gm5540	-1.51709	7.51183e-06	5.32462e-05
RAS-like, family 11, member B [Source:MGI Symbol;Acc:MGI:1916189]	Rasl11b	1.20051	7.52755e-06	5.33244e-05
phosphatidylinositol-5-phosphate 4-kinase, type II, beta [Source:MGI Symbol;Acc:MGI:1934234]	Pip4k2b	0.699554	7.54139e-06	5.33893e-05
adenylate cyclase 3 [Source:MGI Symbol;Acc:MGI:99675]	Adcy3	0.766116	7.55669e-06	5.34644e-05
peroxidasin homolog (Drosophila) [Source:MGI Symbol;Acc:MGI:1916925]	Pxdn	-1.24572	7.5904e-06	5.36696e-05
predicted gene 13092 [Source:MGI Symbol;Acc:MGI:3649661]	Gm13092	-0.786011	7.60944e-06	5.37708e-05
SLIT-ROBO Rho GTPase activating protein 1 [Source:MGI Symbol;Acc:MGI:2152936]	Srgap1	0.840025	7.6291e-06	5.38764e-05
zinc finger SCAN domains 29 [Source:MGI Symbol;Acc:MGI:2139317]	Zscan29	-0.760229	7.69832e-06	5.43315e-05
neuralized homolog 1b (Drosophila) [Source:MGI Symbol;Acc:MGI:3643092]	Neurl1b	0.823177	7.70844e-06	5.43693e-05
aldehyde dehydrogenase 1 family, member L2 [Source:MGI Symbol;Acc:MGI:2444680]	Aldh1l2	0.767549	7.79926e-06	5.49758e-05
sperm associated antigen 1 [Source:MGI Symbol;Acc:MGI:1349387]	Spag1	-0.92876	7.83617e-06	5.52019e-05
prominin 1 [Source:MGI Symbol;Acc:MGI:1100886]	Prom1	-1.14285	7.8631e-06	5.53574e-05
TAO kinase 3 [Source:MGI Symbol;Acc:MGI:3041177]	Taok3	0.699517	7.87506e-06	5.54074e-05
calcyon neuron-specific vesicular protein [Source:MGI Symbol;Acc:MGI:1915816]	Caly	1.22244	7.89522e-06	5.55149e-05
ceroid-lipofuscinosis, neuronal 6 [Source:MGI Symbol;Acc:MGI:2159324]	Cln6	-1.06961	7.91668e-06	5.56315e-05
fucokinase [Source:MGI Symbol;Acc:MGI:1916071]	Fuk	-0.83377	7.95313e-06	5.58382e-05
predicted gene 4963 [Source:MGI Symbol;Acc:MGI:3645168]	Gm4963	-0.711352	7.95589e-06	5.58382e-05
GRAM domain containing 3 [Source:MGI Symbol;Acc:MGI:1914815]	Gramd3	-0.954084	8.01217e-06	5.61986e-05
mitogen-activated protein kinase 8 interacting protein 2 [Source:MGI Symbol;Acc:MGI:1926555]	Mapk8ip2	0.627915	8.03258e-06	5.63071e-05
CDC14 cell division cycle 14A [Source:MGI Symbol;Acc:MGI:2442676]	Cdc14a	-1.16388	8.06127e-06	5.64735e-05
nucleolar and spindle associated protein 1 [Source:MGI Symbol;Acc:MGI:2675669]	Nusap1	-0.937637	8.0701e-06	5.65006e-05
methylmalonic aciduria (cobalamin deficiency) type B homolog (human) [Source:MGI Symbol;Acc:MGI:1924947]	Mmab	0.617669	8.10124e-06	5.66537e-05
CD9 antigen [Source:MGI Symbol;Acc:MGI:88348]	Cd9	-0.998786	8.1019e-06	5.66537e-05
regulator of G-protein signalling 7 binding protein [Source:MGI Symbol;Acc:MGI:106334]	Rgs7bp	0.821112	8.12606e-06	5.67878e-05
translocating chain-associating membrane protein 2 [Source:MGI Symbol;Acc:MGI:1924817]	Tram2	-1.18707	8.14058e-06	5.68544e-05
zinc finger protein 516 [Source:MGI Symbol;Acc:MGI:2443957]	Zfp516	-1.07512	8.1949e-06	5.71987e-05
coiled-coil domain containing 163 [Source:MGI Symbol;Acc:MGI:1915644]	Ccdc163	-1.05916	8.33361e-06	5.81312e-05
pecanex-like 2 (Drosophila) [Source:MGI Symbol;Acc:MGI:2445010]	Pcnxl2	0.999743	8.35833e-06	5.82681e-05
ral guanine nucleotide dissociation stimulator-like 2 [Source:MGI Symbol;Acc:MGI:107483]	Rgl2	-0.660007	8.40026e-06	5.85246e-05
synaptic vesicle glycoprotein 2 a [Source:MGI Symbol;Acc:MGI:1927139]	Sv2a	0.972998	8.45376e-06	5.88613e-05
kinesin family member 4 [Source:MGI Symbol;Acc:MGI:108389]	Kif4	-0.975258	8.49691e-06	5.91256e-05
zinc finger, CCHC domain containing 18 [Source:MGI Symbol;Acc:MGI:1914245]	Zcchc18	0.722692	8.53909e-06	5.93829e-05
amidohydrolase domain containing 2 [Source:MGI Symbol;Acc:MGI:2443978]	Amdhd2	-0.746983	8.55675e-06	5.94694e-05
zinc finger protein 740 [Source:MGI Symbol;Acc:MGI:1915994]	Zfp740	-0.653511	8.64882e-06	6.00727e-05
Niemann-Pick type C2 [Source:MGI Symbol;Acc:MGI:1915213]	Npc2	-0.655826	8.6925e-06	6.03393e-05
ATPase, Ca++-sequestering [Source:MGI Symbol;Acc:MGI:1889008]	Atp2c1	0.584894	8.70665e-06	6.03902e-05
	RP24-445D5.1	0.933424	8.71044e-06	6.03902e-05
family with sequence similarity 84, member B [Source:MGI Symbol;Acc:MGI:3026924]	Fam84b	0.912437	8.743e-06	6.05792e-05
	AC118721.1	-0.831893	8.77082e-06	6.0735e-05
acyl-Coenzyme A dehydrogenase, very long chain [Source:MGI Symbol;Acc:MGI:895149]	Acadvl	-0.891755	8.80547e-06	6.09379e-05
RIKEN cDNA 1810041L15 gene [Source:MGI Symbol;Acc:MGI:1919551]	1810041L15Rik	0.690798	8.86659e-06	6.13237e-05
isocitrate dehydrogenase 1 (NADP+), soluble [Source:MGI Symbol;Acc:MGI:96413]	Idh1	0.724856	8.87751e-06	6.1362e-05
family with sequence similarity 131, member A [Source:MGI Symbol;Acc:MGI:1925658]	Fam131a	0.712866	8.90461e-06	6.14874e-05
glutathione reductase [Source:MGI Symbol;Acc:MGI:95804]	Gsr	-0.617182	8.90645e-06	6.14874e-05
ectonucleoside triphosphate diphosphohydrolase 1 [Source:MGI Symbol;Acc:MGI:102805]	Entpd1	-1.09949	8.9518e-06	6.17631e-05
peptidylglycine alpha-amidating monooxygenase [Source:MGI Symbol;Acc:MGI:97475]	Pam	-0.626336	9.00194e-06	6.20714e-05
serine/threonine kinase 32B [Source:MGI Symbol;Acc:MGI:1927552]	Stk32b	0.95285	9.1222e-06	6.28024e-05
DSN1, MIND kinetochore complex component, homolog (S. cerevisiae) [Source:MGI Symbol;Acc:MGI:1914184]	Dsn1	-1.12114	9.12395e-06	6.28024e-05
acyl-Coenzyme A dehydrogenase family, member 8 [Source:MGI Symbol;Acc:MGI:1914198]	Acad8	-0.79435	9.12448e-06	6.28024e-05
MOB kinase activator 3A [Source:MGI Symbol;Acc:MGI:3050117]	Mob3a	1.00558	9.26391e-06	6.37236e-05
transmembrane protein 145 [Source:MGI Symbol;Acc:MGI:3607779]	Tmem145	0.712066	9.3286e-06	6.41299e-05
E2F transcription factor 2 [Source:MGI Symbol;Acc:MGI:1096341]	E2f2	-1.26633	9.35263e-06	6.42564e-05
Ly6/Plaur domain containing 1 [Source:MGI Symbol;Acc:MGI:1919835]	Lypd1	0.972207	9.57218e-06	6.56742e-05
spermine oxidase [Source:MGI Symbol;Acc:MGI:2445356]	Smox	-0.796909	9.5763e-06	6.56742e-05
ORAI calcium release-activated calcium modulator 3 [Source:MGI Symbol;Acc:MGI:3039586]	Orai3	-0.8624	9.57879e-06	6.56742e-05
myosin VIIA [Source:MGI Symbol;Acc:MGI:104510]	Myo7a	0.714409	9.58205e-06	6.56742e-05
immunity-related GTPase family, Q [Source:MGI Symbol;Acc:MGI:2667176]	Irgq	0.656118	9.63619e-06	6.60056e-05
kin of IRRE like 3 (Drosophila) [Source:MGI Symbol;Acc:MGI:1914953]	Kirrel3	0.647649	9.71608e-06	6.65128e-05
leucine rich repeat containing 4C [Source:MGI Symbol;Acc:MGI:2442636]	Lrrc4c	0.683487	9.74674e-06	6.66827e-05
sodium channel, voltage-gated, type II, beta [Source:MGI Symbol;Acc:MGI:106921]	Scn2b	1.02124	9.76206e-06	6.67475e-05
high mobility group nucleosomal binding domain 2, pseudogene 1 [Source:MGI Symbol;Acc:MGI:3783162]	Hmgn2-ps1	-0.770799	9.78931e-06	6.68936e-05
eukaryotic translation initiation factor 2-alpha kinase 2 [Source:MGI Symbol;Acc:MGI:1353449]	Eif2ak2	-1.631	9.83251e-06	6.71486e-05
predicted gene 7536 [Source:MGI Symbol;Acc:MGI:3645137]	Gm7536	-0.662944	9.85918e-06	6.72904e-05
ubiquitin specific peptidase 3 [Source:MGI Symbol;Acc:MGI:2152450]	Usp3	-0.589535	9.9006e-06	6.75326e-05
regulating synaptic membrane exocytosis 3 [Source:MGI Symbol;Acc:MGI:2443331]	Rims3	0.664946	9.92503e-06	6.76588e-05
SLIT and NTRK-like family, member 5 [Source:MGI Symbol;Acc:MGI:2679448]	Slitrk5	0.708528	9.94802e-06	6.77749e-05
neuropilin (NRP) and tolloid (TLL)-like 2 [Source:MGI Symbol;Acc:MGI:1921763]	Neto2	0.712335	9.97765e-06	6.79363e-05
zinc finger, DHHC domain containing 9 [Source:MGI Symbol;Acc:MGI:2444393]	Zdhhc9	0.623339	1.00692e-05	6.85185e-05
ankyrin 3, epithelial [Source:MGI Symbol;Acc:MGI:88026]	Ank3	0.927867	1.01716e-05	6.9174e-05
oxysterol binding protein-like 6 [Source:MGI Symbol;Acc:MGI:2139014]	Osbpl6	0.691798	1.02194e-05	6.94575e-05
non-SMC element 4 homolog A (S. cerevisiae) [Source:MGI Symbol;Acc:MGI:1915122]	Nsmce4a	-0.732853	1.02498e-05	6.96231e-05
synuclein, beta [Source:MGI Symbol;Acc:MGI:1889011]	Sncb	1.19203	1.02915e-05	6.98646e-05
C2 calcium-dependent domain containing 2-like [Source:MGI Symbol;Acc:MGI:1919014]	C2cd2l	0.73674	1.03193e-05	7.00115e-05
teneurin transmembrane protein 2 [Source:MGI Symbol;Acc:MGI:1345184]	Tenm2	0.877735	1.03846e-05	7.04129e-05
growth regulation by estrogen in breast cancer-like [Source:MGI Symbol;Acc:MGI:3576497]	Greb1l	1.05309	1.0425e-05	7.06448e-05
solute carrier family 9 (sodium/hydrogen exchanger), member 6 [Source:MGI Symbol;Acc:MGI:2443511]	Slc9a6	0.875322	1.04815e-05	7.09468e-05
solute carrier family 35, member A4 [Source:MGI Symbol;Acc:MGI:1915093]	Slc35a4	-0.63438	1.04837e-05	7.09468e-05
ubiquitin specific peptidase 34 [Source:MGI Symbol;Acc:MGI:109473]	Usp34	0.894701	1.04883e-05	7.09468e-05
ankyrin repeat domain 45 [Source:MGI Symbol;Acc:MGI:1921094]	Ankrd45	0.977035	1.05303e-05	7.11889e-05
armadillo repeat containing, X-linked 1 [Source:MGI Symbol;Acc:MGI:1925498]	Armcx1	0.602998	1.06862e-05	7.21998e-05
WD repeat domain 47 [Source:MGI Symbol;Acc:MGI:2139593]	Wdr47	0.817306	1.07282e-05	7.2441e-05
Erbb2 interacting protein [Source:MGI Symbol;Acc:MGI:1890169]	Erbb2ip	-0.84949	1.07373e-05	7.24593e-05
tetratricopeptide repeat domain 8 [Source:MGI Symbol;Acc:MGI:1923510]	Ttc8	-0.736663	1.09823e-05	7.40687e-05
La ribonucleoprotein domain family, member 6 [Source:MGI Symbol;Acc:MGI:1914807]	Larp6	1.17935	1.10051e-05	7.41785e-05
chromobox 2 [Source:MGI Symbol;Acc:MGI:88289]	Cbx2	-0.842664	1.10315e-05	7.43124e-05
sphingosine phosphate lyase 1 [Source:MGI Symbol;Acc:MGI:1261415]	Sgpl1	-0.64853	1.11507e-05	7.50715e-05
2',3'-cyclic nucleotide 3' phosphodiesterase [Source:MGI Symbol;Acc:MGI:88437]	Cnp	-0.867756	1.11697e-05	7.51546e-05
CXXC finger 4 [Source:MGI Symbol;Acc:MGI:2442112]	Cxxc4	0.923376	1.12795e-05	7.58485e-05
calcium/calmodulin-dependent serine protein kinase (MAGUK family) [Source:MGI Symbol;Acc:MGI:1309489]	Cask	0.675158	1.13473e-05	7.626e-05
Shc SH2-domain binding protein 1 [Source:MGI Symbol;Acc:MGI:1338802]	Shcbp1	-1.0443	1.14509e-05	7.69106e-05
protein tyrosine phosphatase, receptor type, R [Source:MGI Symbol;Acc:MGI:109559]	Ptprr	1.12139	1.14754e-05	7.70297e-05
polyhomeotic-like 2 (Drosophila) [Source:MGI Symbol;Acc:MGI:1860454]	Phc2	-0.620745	1.15949e-05	7.77858e-05
ELK3, member of ETS oncogene family [Source:MGI Symbol;Acc:MGI:101762]	Elk3	-1.09089	1.1767e-05	7.88941e-05
serine (or cysteine) peptidase inhibitor, clade I, member 1 [Source:MGI Symbol;Acc:MGI:1194506]	Serpini1	0.994453	1.18107e-05	7.9141e-05
nitrilase 1 [Source:MGI Symbol;Acc:MGI:1350916]	Nit1	-0.610722	1.18566e-05	7.94019e-05
transmembrane protein 74 [Source:MGI Symbol;Acc:MGI:2443417]	Tmem74	1.14505	1.18657e-05	7.9416e-05
kelch-like 2, Mayven [Source:MGI Symbol;Acc:MGI:1924363]	Klhl2	0.8988	1.18838e-05	7.94901e-05
calcium/calmodulin-dependent protein kinase II, beta [Source:MGI Symbol;Acc:MGI:88257]	Camk2b	0.831471	1.1892e-05	7.94986e-05
homer homolog 1 (Drosophila) [Source:MGI Symbol;Acc:MGI:1347345]	Homer1	0.797638	1.20381e-05	8.0428e-05
GNAS (guanine nucleotide binding protein, alpha stimulating) complex locus [Source:MGI Symbol;Acc:MGI:95777]	Gnas	0.635265	1.21773e-05	8.13106e-05
UBX domain protein 11 [Source:MGI Symbol;Acc:MGI:1914836]	Ubxn11	-0.920709	1.22223e-05	8.15631e-05
ribosomal protein L35A, pseudogene 2 [Source:MGI Symbol;Acc:MGI:3705461]	Rpl35a-ps2	-0.720292	1.23132e-05	8.21219e-05
RIKEN cDNA 1110038F14 gene [Source:MGI Symbol;Acc:MGI:2152337]	1110038F14Rik	-0.820182	1.23812e-05	8.25272e-05
tripartite motif-containing 46 [Source:MGI Symbol;Acc:MGI:2673000]	Trim46	0.7084	1.24319e-05	8.28165e-05
5-oxoprolinase (ATP-hydrolysing) [Source:MGI Symbol;Acc:MGI:1922725]	Oplah	-1.17204	1.2457e-05	8.2935e-05
Ly6/neurotoxin 1 [Source:MGI Symbol;Acc:MGI:1345180]	Lynx1	-1.29397	1.24644e-05	8.29361e-05
potassium channel, subfamily V, member 1 [Source:MGI Symbol;Acc:MGI:1914748]	Kcnv1	1.42151	1.24736e-05	8.29487e-05
paternally expressed 10 [Source:MGI Symbol;Acc:MGI:2157785]	Peg10	-0.78507	1.26424e-05	8.40225e-05
scaffolding protein involved in DNA repair [Source:MGI Symbol;Acc:MGI:1924834]	Spidr	-1.08465	1.27454e-05	8.46232e-05
anthrax toxin receptor 1 [Source:MGI Symbol;Acc:MGI:1916788]	Antxr1	-0.92508	1.27477e-05	8.46232e-05
amyloid beta (A4) precursor protein-binding, family A, member 3 [Source:MGI Symbol;Acc:MGI:1888527]	Apba3	-0.806306	1.28671e-05	8.5366e-05
regulator of G protein signaling 7 [Source:MGI Symbol;Acc:MGI:1346089]	Rgs7	0.849661	1.29116e-05	8.55766e-05
dysbindin (dystrobrevin binding protein 1) domain containing 2 [Source:MGI Symbol;Acc:MGI:106562]	Dbndd2	1.00545	1.29138e-05	8.55766e-05
ATPase, H+ transporting, lysosomal V1 subunit A [Source:MGI Symbol;Acc:MGI:1201780]	Atp6v1a	0.61667	1.29897e-05	8.60093e-05
quiescin Q6 sulfhydryl oxidase 1 [Source:MGI Symbol;Acc:MGI:1330818]	Qsox1	-0.64284	1.29942e-05	8.60093e-05
integrin alpha FG-GAP repeat containing 1 [Source:MGI Symbol;Acc:MGI:106419]	Itfg1	0.628829	1.31224e-05	8.68005e-05
growth associated protein 43 [Source:MGI Symbol;Acc:MGI:95639]	Gap43	1.09178	1.3129e-05	8.68005e-05
family with sequence similarity 109, member A [Source:MGI Symbol;Acc:MGI:2442708]	Fam109a	-0.782354	1.31935e-05	8.71656e-05
twinfilin, actin-binding protein, homolog 1 (Drosophila) [Source:MGI Symbol;Acc:MGI:1100520]	Twf1	-0.665594	1.31995e-05	8.71656e-05
receptor accessory protein 1 [Source:MGI Symbol;Acc:MGI:1098827]	Reep1	0.901596	1.3278e-05	8.76129e-05
BCL2-associated X protein [Source:MGI Symbol;Acc:MGI:99702]	Bax	-0.731837	1.32826e-05	8.76129e-05
transcription elongation factor A (SII)-like 5 [Source:MGI Symbol;Acc:MGI:3036236]	Tceal5	1.03513	1.33702e-05	8.814e-05
lipoma HMGIC fusion partner [Source:MGI Symbol;Acc:MGI:1920048]	Lhfp	-0.8906	1.35227e-05	8.90935e-05
NECAP endocytosis associated 1 [Source:MGI Symbol;Acc:MGI:1914852]	Necap1	0.671366	1.35655e-05	8.93237e-05
Rho GTPase activating protein 33 [Source:MGI Symbol;Acc:MGI:2673998]	Arhgap33	0.659031	1.36731e-05	8.99803e-05
leucine rich repeat containing 8 family, member B [Source:MGI Symbol;Acc:MGI:2141353]	Lrrc8b	1.12921	1.36822e-05	8.99884e-05
predicted gene 15542 [Source:MGI Symbol;Acc:MGI:3782990]	Gm15542	0.732006	1.37025e-05	9.007e-05
piggyBac transposable element derived 5 [Source:MGI Symbol;Acc:MGI:2429955]	Pgbd5	0.776214	1.3728e-05	9.01852e-05
protocadherin 7 [Source:MGI Symbol;Acc:MGI:1860487]	Pcdh7	0.832784	1.38012e-05	9.06074e-05
family with sequence similarity 193, member B [Source:MGI Symbol;Acc:MGI:2385851]	Fam193b	-0.633003	1.38081e-05	9.06074e-05
fibroblast growth factor 14 [Source:MGI Symbol;Acc:MGI:109189]	Fgf14	0.983441	1.40312e-05	9.20183e-05
dedicator of cytokinesis 1 [Source:MGI Symbol;Acc:MGI:2429765]	Dock1	-1.13762	1.40625e-05	9.21704e-05
myotubularin related protein 9 [Source:MGI Symbol;Acc:MGI:2442842]	Mtmr9	0.732513	1.42832e-05	9.35631e-05
nei endonuclease VIII-like 1 (E. coli) [Source:MGI Symbol;Acc:MGI:1920024]	Neil1	-0.808619	1.43397e-05	9.38793e-05
solute carrier family 50 (sugar transporter), member 1 [Source:MGI Symbol;Acc:MGI:107417]	Slc50a1	-0.932618	1.43579e-05	9.38907e-05
nucleosome assembly protein 1-like 2 [Source:MGI Symbol;Acc:MGI:106654]	Nap1l2	0.922736	1.43579e-05	9.38907e-05
hydroxysteroid (17-beta) dehydrogenase 4 [Source:MGI Symbol;Acc:MGI:105089]	Hsd17b4	-0.590524	1.44081e-05	9.41642e-05
alkaline phosphatase, liver/bone/kidney [Source:MGI Symbol;Acc:MGI:87983]	Alpl	-1.28076	1.44163e-05	9.41642e-05
biotinidase [Source:MGI Symbol;Acc:MGI:1347001]	Btd	-0.821604	1.45568e-05	9.50279e-05
ring finger protein 165 [Source:MGI Symbol;Acc:MGI:2444521]	Rnf165	0.63578	1.46574e-05	9.56294e-05
very low density lipoprotein receptor [Source:MGI Symbol;Acc:MGI:98935]	Vldlr	0.686597	1.47574e-05	9.61749e-05
cullin-associated and neddylation-dissociated 2 (putative) [Source:MGI Symbol;Acc:MGI:1914338]	Cand2	-0.879354	1.47578e-05	9.61749e-05
forkhead box K2 [Source:MGI Symbol;Acc:MGI:1916087]	Foxk2	0.618089	1.47759e-05	9.62373e-05
sorting nexin 1 [Source:MGI Symbol;Acc:MGI:1928395]	Snx1	-0.581838	1.48797e-05	9.68584e-05
MIS18 binding protein 1 [Source:MGI Symbol;Acc:MGI:2145099]	Mis18bp1	-1.14277	1.49513e-05	9.72687e-05
activating signal cointegrator 1 complex subunit 3 [Source:MGI Symbol;Acc:MGI:1925237]	Ascc3	0.635017	1.50029e-05	9.7549e-05
cysteine dioxygenase 1, cytosolic [Source:MGI Symbol;Acc:MGI:105925]	Cdo1	0.781489	1.51733e-05	9.86004e-05
microtubule associated monooxygenase, calponin and LIM domain containing 3 [Source:MGI Symbol;Acc:MGI:2442733]	Mical3	1.31839	1.53146e-05	9.9462e-05
engulfment and cell motility 1 [Source:MGI Symbol;Acc:MGI:2153044]	Elmo1	0.605157	1.53813e-05	9.98381e-05
NDC80 homolog, kinetochore complex component (S. cerevisiae) [Source:MGI Symbol;Acc:MGI:1914302]	Ndc80	-1.01236	1.53957e-05	9.98751e-05
RIKEN cDNA 1500011B03 gene [Source:MGI Symbol;Acc:MGI:1913486]	1500011B03Rik	0.863335	1.54058e-05	9.98838e-05
membrane-associated ring finger (C3HC4) 6 [Source:MGI Symbol;Acc:MGI:2442773]	2002-02-28	0.696788	1.54592e-05	0.000100128
cat eye syndrome chromosome region, candidate 6 [Source:MGI Symbol;Acc:MGI:2136977]	Cecr6	0.688107	1.54637e-05	0.000100128
fibroblast growth factor receptor-like 1 [Source:MGI Symbol;Acc:MGI:2150920]	Fgfrl1	-0.860782	1.54699e-05	0.000100128
kinesin family member 11 [Source:MGI Symbol;Acc:MGI:1098231]	Kif11	-0.802399	1.54901e-05	0.000100202
cornichon homolog 4 (Drosophila) [Source:MGI Symbol;Acc:MGI:1925828]	Cnih4	-0.709968	1.551e-05	0.000100239
metastasis-associated gene family, member 2 [Source:MGI Symbol;Acc:MGI:1346340]	Mta2	-0.591823	1.5521e-05	0.000100239
mitogen-activated protein kinase 8 [Source:MGI Symbol;Acc:MGI:1346861]	Mapk8	0.855444	1.55222e-05	0.000100239
1-aminocyclopropane-1-carboxylate synthase (non-functional) [Source:MGI Symbol;Acc:MGI:1919717]	Accs	-0.937599	1.58169e-05	0.000102084
Rho GTPase activating protein 18 [Source:MGI Symbol;Acc:MGI:1921160]	Arhgap18	-1.0054	1.59268e-05	0.000102736
mannoside acetylglucosaminyltransferase 3 [Source:MGI Symbol;Acc:MGI:104532]	Mgat3	0.616632	1.60035e-05	0.000103172
solute carrier family 25 (mitochondrial carrier, dicarboxylate transporter), member 10 [Source:MGI Symbol;Acc:MGI:1353497]	Slc25a10	-0.815112	1.61582e-05	0.00010411
adrenergic receptor, alpha 2a [Source:MGI Symbol;Acc:MGI:87934]	Adra2a	0.779544	1.61797e-05	0.00010419
calcium binding and coiled coil domain 1 [Source:MGI Symbol;Acc:MGI:1914738]	Calcoco1	-0.775823	1.62074e-05	0.000104309
family with sequence similarity 83, member D [Source:MGI Symbol;Acc:MGI:1919128]	Fam83d	-1.0959	1.62503e-05	0.000104526
aldehyde dehydrogenase 2, mitochondrial [Source:MGI Symbol;Acc:MGI:99600]	Aldh2	-0.724479	1.62866e-05	0.000104701
transmembrane protein 134 [Source:MGI Symbol;Acc:MGI:1914240]	Tmem134	-0.732806	1.66079e-05	0.000106706
predicted gene, 17383 [Source:MGI Symbol;Acc:MGI:4937017]	Gm17383	1.04412	1.66766e-05	0.000107087
RIKEN cDNA 3110035E14 gene [Source:MGI Symbol;Acc:MGI:1924232]	3110035E14Rik	0.795239	1.6687e-05	0.000107094
aminomethyltransferase [Source:MGI Symbol;Acc:MGI:3646700]	Amt	-0.64098	1.67922e-05	0.000107708
synuclein, alpha [Source:MGI Symbol;Acc:MGI:1277151]	Snca	0.832415	1.69503e-05	0.000108661
SLIT and NTRK-like family, member 1 [Source:MGI Symbol;Acc:MGI:2679446]	Slitrk1	0.728853	1.69652e-05	0.000108696
ORAI calcium release-activated calcium modulator 2 [Source:MGI Symbol;Acc:MGI:2443195]	Orai2	0.780921	1.71302e-05	0.000109691
leukotriene A4 hydrolase [Source:MGI Symbol;Acc:MGI:96836]	Lta4h	-0.653926	1.71421e-05	0.000109705
NIMA (never in mitosis gene a)-related expressed kinase 7 [Source:MGI Symbol;Acc:MGI:1890645]	Nek7	-0.83393	1.72426e-05	0.000110287
calmodulin regulated spectrin-associated protein family, member 3 [Source:MGI Symbol;Acc:MGI:1916947]	Camsap3	0.779953	1.73965e-05	0.000111209
dopey family member 2 [Source:MGI Symbol;Acc:MGI:1917278]	Dopey2	0.598462	1.76122e-05	0.000112524
RIKEN cDNA B230118H07 gene [Source:MGI Symbol;Acc:MGI:1915420]	B230118H07Rik	-0.877759	1.77356e-05	0.000113249
sodium channel, voltage-gated, type I, alpha [Source:MGI Symbol;Acc:MGI:98246]	Scn1a	1.24659	1.78361e-05	0.000113828
N-acetylglucosamine-1-phosphate transferase, alpha and beta subunits [Source:MGI Symbol;Acc:MGI:3643902]	Gnptab	0.644992	1.78994e-05	0.000114168
potassium voltage gated channel, Shab-related subfamily, member 1 [Source:MGI Symbol;Acc:MGI:96666]	Kcnb1	1.08383	1.79319e-05	0.000114311
tight junction associated protein 1 [Source:MGI Symbol;Acc:MGI:1921344]	Tjap1	-0.848151	1.79919e-05	0.000114629
selenoprotein N, 1 [Source:MGI Symbol;Acc:MGI:2151208]	Sepn1	-0.706132	1.80089e-05	0.000114674
PIF1 5'-to-3' DNA helicase homolog (S. cerevisiae) [Source:MGI Symbol;Acc:MGI:2143057]	Pif1	-1.32846	1.80703e-05	0.000115
insulin-like growth factor binding protein-like 1 [Source:MGI Symbol;Acc:MGI:1933198]	Igfbpl1	-1.16735	1.81015e-05	0.000115134
guanine nucleotide binding protein (G protein), alpha inhibiting 1 [Source:MGI Symbol;Acc:MGI:95771]	Gnai1	1.00274	1.81777e-05	0.000115555
kinesin family member 26A [Source:MGI Symbol;Acc:MGI:2447072]	Kif26a	0.646434	1.82319e-05	0.000115833
asp (abnormal spindle)-like, microcephaly associated (Drosophila) [Source:MGI Symbol;Acc:MGI:1334448]	Aspm	-1.23365	1.82418e-05	0.000115833
transformation related protein 53 binding protein 1 [Source:MGI Symbol;Acc:MGI:1351320]	Trp53bp1	0.575165	1.83327e-05	0.000116345
transmembrane protein, adipocyte asscociated 1 [Source:MGI Symbol;Acc:MGI:1345190]	Tpra1	-0.747783	1.84088e-05	0.000116763
Harvey rat sarcoma oncogene, subgroup R [Source:MGI Symbol;Acc:MGI:98179]	Rras	-1.14431	1.84267e-05	0.000116812
zinc finger protein 36, C3H type-like 2 [Source:MGI Symbol;Acc:MGI:107945]	Zfp36l2	-0.868158	1.89221e-05	0.000119886
ribosomal protein L7-like 1 [Source:MGI Symbol;Acc:MGI:1913479]	Rpl7l1	-0.643545	1.90128e-05	0.000120393
RNA polymerase II associated protein 1 [Source:MGI Symbol;Acc:MGI:1916175]	Rpap1	-0.691531	1.90476e-05	0.000120547
parvin, alpha [Source:MGI Symbol;Acc:MGI:1931144]	Parva	-0.695242	1.91133e-05	0.000120895
deltex 1 homolog (Drosophila) [Source:MGI Symbol;Acc:MGI:1352744]	Dtx1	0.647117	1.91741e-05	0.000121213
a disintegrin-like and metallopeptidase (reprolysin type) with thrombospondin type 1 motif, 6 [Source:MGI Symbol;Acc:MGI:1347348]	Adamts6	-1.46654	1.9368e-05	0.000122371
harakiri, BCL2 interacting protein (contains only BH3 domain) [Source:MGI Symbol;Acc:MGI:1201608]	Hrk	0.779887	1.94704e-05	0.00012295
abhydrolase domain containing 3 [Source:MGI Symbol;Acc:MGI:2147183]	Abhd3	-1.05177	1.9679e-05	0.000124198
dimethylarginine dimethylaminohydrolase 2 [Source:MGI Symbol;Acc:MGI:1859016]	Ddah2	-0.667307	1.97176e-05	0.000124343
SPRY domain containing 3 [Source:MGI Symbol;Acc:MGI:2446175]	Spryd3	0.884332	1.97238e-05	0.000124343
synaptic Ras GTPase activating protein 1 homolog (rat) [Source:MGI Symbol;Acc:MGI:3039785]	Syngap1	0.726422	1.97403e-05	0.000124378
atlastin GTPase 1 [Source:MGI Symbol;Acc:MGI:1921241]	Atl1	0.7279	1.97998e-05	0.000124684
acyl-CoA synthetase short-chain family member 2 [Source:MGI Symbol;Acc:MGI:1890410]	Acss2	0.728058	1.98808e-05	0.000125125
solute carrier family 35, member F2 [Source:MGI Symbol;Acc:MGI:1919272]	Slc35f2	0.852472	2.00096e-05	0.000125866
Rho GTPase activating protein 39 [Source:MGI Symbol;Acc:MGI:107858]	Arhgap39	0.603588	2.00927e-05	0.000126319
PHD finger protein 20 [Source:MGI Symbol;Acc:MGI:2444148]	Phf20	0.597893	2.0115e-05	0.00012639
dihydropyrimidinase-like 4 [Source:MGI Symbol;Acc:MGI:1349764]	Dpysl4	0.572414	2.03169e-05	0.000127588
G-protein coupled receptor 12 [Source:MGI Symbol;Acc:MGI:101909]	Gpr12	0.899603	2.03886e-05	0.000127968
sodium channel, voltage-gated, type III, alpha [Source:MGI Symbol;Acc:MGI:98249]	Scn3a	0.966554	2.04079e-05	0.000128019
protein kinase C and casein kinase substrate in neurons 2 [Source:MGI Symbol;Acc:MGI:1345153]	Pacsin2	-0.837662	2.0509e-05	0.000128582
acetyl-Coenzyme A acyltransferase 1A [Source:MGI Symbol;Acc:MGI:2148491]	Acaa1a	-0.59134	2.06092e-05	0.000129139
Meis homeobox 2 [Source:MGI Symbol;Acc:MGI:108564]	Meis2	-0.634705	2.09079e-05	0.000130938
predicted pseudogene 10282 [Source:MGI Symbol;Acc:MGI:3704312]	Gm10282	-0.691635	2.0948e-05	0.000131095
pleckstrin and Sec7 domain containing [Source:MGI Symbol;Acc:MGI:1920978]	Psd	0.740661	2.09558e-05	0.000131095
teneurin transmembrane protein 4 [Source:MGI Symbol;Acc:MGI:2447063]	Tenm4	0.61164	2.10533e-05	0.000131632
mitochondrial calcium uniporter regulator 1 [Source:MGI Symbol;Acc:MGI:1923387]	Mcur1	-0.984612	2.10767e-05	0.000131706
proline-rich transmembrane protein 4 [Source:MGI Symbol;Acc:MGI:2141677]	Prrt4	0.788331	2.10961e-05	0.000131755
ELMO/CED-12 domain containing 1 [Source:MGI Symbol;Acc:MGI:3583900]	Elmod1	1.15571	2.11145e-05	0.000131798
X Kell blood group precursor related family member 7 homolog [Source:MGI Symbol;Acc:MGI:3526711]	Xkr7	1.1319	2.11628e-05	0.000132027
serine/threonine kinase 38 [Source:MGI Symbol;Acc:MGI:2442572]	Stk38	-0.604718	2.19629e-05	0.000136944
protein tyrosine phosphatase, receptor type, f polypeptide (PTPRF), interacting protein (liprin), alpha 3 [Source:MGI Symbol;Acc:MGI:1924037]	Ppfia3	0.706861	2.21769e-05	0.000138203
glycoprotein integral membrane 1 [Source:MGI Symbol;Acc:MGI:2384905]	Ginm1	-0.780439	2.22736e-05	0.000138687
protein kinase, AMP-activated, gamma 1 non-catalytic subunit [Source:MGI Symbol;Acc:MGI:108411]	Prkag1	-0.834192	2.22789e-05	0.000138687
dorsal inhibitory axon guidance protein [Source:MGI Symbol;Acc:MGI:1917683]	Draxin	-0.80801	2.23612e-05	0.000139123
centromere protein N [Source:MGI Symbol;Acc:MGI:1919405]	Cenpn	-1.24475	2.24509e-05	0.000139605
mitogen-activated protein kinase kinase kinase 2 [Source:MGI Symbol;Acc:MGI:1346873]	Map3k2	0.637676	2.26214e-05	0.000140588
protein serine kinase H1 [Source:MGI Symbol;Acc:MGI:3528383]	Pskh1	-0.888393	2.27232e-05	0.000141129
kin of IRRE like (Drosophila) [Source:MGI Symbol;Acc:MGI:1891396]	Kirrel	-0.909205	2.27332e-05	0.000141129
thymopoietin [Source:MGI Symbol;Acc:MGI:106920]	Tmpo	-0.645079	2.29084e-05	0.000142139
acyl-CoA synthetase long-chain family member 1 [Source:MGI Symbol;Acc:MGI:102797]	Acsl1	0.697883	2.29244e-05	0.000142161
AF4/FMR2 family, member 3 [Source:MGI Symbol;Acc:MGI:106927]	Aff3	0.688007	2.31559e-05	0.000143518
F-box and WD-40 domain protein 7 [Source:MGI Symbol;Acc:MGI:1354695]	Fbxw7	0.565524	2.34049e-05	0.000144983
aldehyde dehydrogenase family 7, member A1 [Source:MGI Symbol;Acc:MGI:108186]	Aldh7a1	-0.678871	2.35935e-05	0.000146072
ADP-ribosylation factor-like 5A [Source:MGI Symbol;Acc:MGI:1922673]	Arl5a	0.58373	2.37011e-05	0.000146659
solute carrier family 24 (sodium/potassium/calcium exchanger), member 3 [Source:MGI Symbol;Acc:MGI:2137513]	Slc24a3	0.576383	2.37437e-05	0.000146842
gap junction protein, delta 2 [Source:MGI Symbol;Acc:MGI:1334209]	Gjd2	1.02235	2.37866e-05	0.000147028
solute carrier family 16 (monocarboxylic acid transporters), member 2 [Source:MGI Symbol;Acc:MGI:1203732]	Slc16a2	0.756777	2.39919e-05	0.000148217
predicted gene 15730 [Source:MGI Symbol;Acc:MGI:3783173]	Gm15730	-0.761463	2.40281e-05	0.000148342
ligand dependent nuclear receptor corepressor [Source:MGI Symbol;Acc:MGI:2443930]	Lcor	1.45916	2.40383e-05	0.000148342
complexin 1 [Source:MGI Symbol;Acc:MGI:104727]	Cplx1	0.726642	2.4275e-05	0.000149722
plakophilin 4 [Source:MGI Symbol;Acc:MGI:109281]	Pkp4	0.642577	2.43907e-05	0.000150354
transmembrane protein 108 [Source:MGI Symbol;Acc:MGI:1932411]	Tmem108	0.79097	2.44303e-05	0.000150517
predicted gene, 20878 [Source:MGI Symbol;Acc:MGI:5434234]	Gm20878	0.963102	2.47817e-05	0.0001526
ras homolog gene family, member f [Source:MGI Symbol;Acc:MGI:1345629]	Rhof	0.958919	2.48428e-05	0.000152893
ankyrin repeat domain 13 family, member D [Source:MGI Symbol;Acc:MGI:1915673]	Ankrd13d	0.713817	2.4901e-05	0.000153169
zinc finger, DHHC domain containing 2 [Source:MGI Symbol;Acc:MGI:1923452]	Zdhhc2	0.949003	2.51454e-05	0.000154589
late endosomal/lysosomal adaptor, MAPK and MTOR activator 1 [Source:MGI Symbol;Acc:MGI:1913758]	Lamtor1	-0.584013	2.52101e-05	0.000154903
testis specific protein kinase 1 [Source:MGI Symbol;Acc:MGI:1201675]	Tesk1	0.628553	2.57006e-05	0.000157681
rhomboid family 1 (Drosophila) [Source:MGI Symbol;Acc:MGI:104328]	Rhbdf1	-0.714901	2.57024e-05	0.000157681
potassium voltage-gated channel, subfamily Q, member 2 [Source:MGI Symbol;Acc:MGI:1309503]	Kcnq2	0.799587	2.57038e-05	0.000157681
membrane-associated ring finger (C3HC4) 1 [Source:MGI Symbol;Acc:MGI:1920175]	1997-02-28	0.75841	2.57525e-05	0.000157895
FYVE, RhoGEF and PH domain containing 6 [Source:MGI Symbol;Acc:MGI:1261419]	Fgd6	-1.17598	2.58815e-05	0.000158601
transmembrane and coiled-coil domains 2 [Source:MGI Symbol;Acc:MGI:1916125]	Tmcc2	0.693392	2.60827e-05	0.000159748
RAD54 like (S. cerevisiae) [Source:MGI Symbol;Acc:MGI:894697]	Rad54l	-0.98968	2.6141e-05	0.000160019
gap junction protein, gamma 1 [Source:MGI Symbol;Acc:MGI:95718]	Gjc1	-0.645907	2.62947e-05	0.000160873
family with sequence similarity 101, member B [Source:MGI Symbol;Acc:MGI:1923816]	Fam101b	1.04529	2.64894e-05	0.000161978
stearoyl-coenzyme A desaturase 3 [Source:MGI Symbol;Acc:MGI:1353437]	Scd3	1.05522	2.66022e-05	0.00016258
fibrinogen C domain containing 1 [Source:MGI Symbol;Acc:MGI:2138953]	Fibcd1	1.50642	2.67065e-05	0.00016313
dual specificity phosphatase 8 [Source:MGI Symbol;Acc:MGI:106626]	Dusp8	0.808494	2.68379e-05	0.000163845
ATPase, aminophospholipid transporter (APLT), class I, type 8A, member 1 [Source:MGI Symbol;Acc:MGI:1330848]	Atp8a1	0.698255	2.69593e-05	0.000164492
RIKEN cDNA 1810037I17 gene [Source:MGI Symbol;Acc:MGI:1914954]	1810037I17Rik	-0.880383	2.69728e-05	0.000164492
chromodomain helicase DNA binding protein 3, opposite strand [Source:MGI Symbol;Acc:MGI:1915359]	Chd3os	0.845639	2.71505e-05	0.000165487
solute carrier family 32 (GABA vesicular transporter), member 1 [Source:MGI Symbol;Acc:MGI:1194488]	Slc32a1	0.893524	2.72775e-05	0.000166173
sparc/osteonectin, cwcv and kazal-like domains proteoglycan 1 [Source:MGI Symbol;Acc:MGI:105371]	Spock1	1.13067	2.745e-05	0.000167134
family with sequence similarity 169, member A [Source:MGI Symbol;Acc:MGI:2444268]	Fam169a	0.913635	2.76161e-05	0.000168056
myosin IXa [Source:MGI Symbol;Acc:MGI:107735]	Myo9a	0.669355	2.79078e-05	0.00016974
platelet-activating factor acetylhydrolase 2 [Source:MGI Symbol;Acc:MGI:2140321]	Pafah2	-0.787931	2.79453e-05	0.000169878
SWI/SNF related, matrix associated, actin dependent regulator of chromatin, subfamily a, member 2 [Source:MGI Symbol;Acc:MGI:99603]	Smarca2	0.612185	2.79639e-05	0.0001699
dynein, axonemal, heavy chain 7B [Source:MGI Symbol;Acc:MGI:2684953]	Dnah7b	-1.48443	2.80237e-05	0.000170173
ribosomal protein S12, pseudogene 10 [Source:MGI Symbol;Acc:MGI:3649508]	Rps12-ps10	-0.766405	2.80586e-05	0.000170294
budding uninhibited by benzimidazoles 1 homolog (S. cerevisiae) [Source:MGI Symbol;Acc:MGI:1100510]	Bub1	-0.941353	2.81472e-05	0.000170741
amyloid beta (A4) precursor protein-binding, family B, member 2 [Source:MGI Symbol;Acc:MGI:108405]	Apbb2	0.725688	2.81643e-05	0.000170754
ankyrin 2, brain [Source:MGI Symbol;Acc:MGI:88025]	Ank2	0.794244	2.83812e-05	0.000171977
kinesin light chain 1 [Source:MGI Symbol;Acc:MGI:107978]	Klc1	0.646597	2.84738e-05	0.000172432
receptor accessory protein 4 [Source:MGI Symbol;Acc:MGI:1919799]	Reep4	-1.05129	2.84866e-05	0.000172432
nurim (nuclear envelope membrane protein) [Source:MGI Symbol;Acc:MGI:2146855]	Nrm	-0.869889	2.88176e-05	0.000174283
cell division cycle associated 7 [Source:MGI Symbol;Acc:MGI:1914203]	Cdca7	-0.941454	2.88228e-05	0.000174283
RIKEN cDNA B930095G15 gene [Source:MGI Symbol;Acc:MGI:2443701]	B930095G15Rik	0.689713	2.88408e-05	0.000174299
plexin A1 [Source:MGI Symbol;Acc:MGI:107685]	Plxna1	0.664578	2.89111e-05	0.000174631
ubiquitin specific peptidase 9, X chromosome [Source:MGI Symbol;Acc:MGI:894681]	Usp9x	0.63324	2.89481e-05	0.000174739
MAP-kinase activating death domain [Source:MGI Symbol;Acc:MGI:2444672]	Madd	0.585083	2.89597e-05	0.000174739
Kell blood group precursor (McLeod phenotype) homolog [Source:MGI Symbol;Acc:MGI:103569]	Xk	1.08746	2.91737e-05	0.000175937
predicted pseudogene 10601 [Source:MGI Symbol;Acc:MGI:3708690]	Gm10601	0.9207	2.92e-05	0.000175966
a disintegrin and metallopeptidase domain 17 [Source:MGI Symbol;Acc:MGI:1096335]	Adam17	-0.714566	2.92092e-05	0.000175966
NME/NM23 nucleoside diphosphate kinase 4 [Source:MGI Symbol;Acc:MGI:1931148]	Nme4	-0.894615	2.93284e-05	0.00017659
nitrilase family, member 2 [Source:MGI Symbol;Acc:MGI:1261838]	Nit2	-0.759996	2.95058e-05	0.000177529
S100 calcium binding protein A16 [Source:MGI Symbol;Acc:MGI:1915110]	S100a16	-0.806894	2.95155e-05	0.000177529
predicted gene 6910 [Source:MGI Symbol;Acc:MGI:3648043]	Gm6910	1.1037	2.9582e-05	0.000177835
predicted gene 7901 [Source:MGI Symbol;Acc:MGI:3645047]	Gm7901	-0.83765	2.99747e-05	0.000180042
Fraser syndrome 1 homolog (human) [Source:MGI Symbol;Acc:MGI:2385368]	Fras1	0.847345	2.99807e-05	0.000180042
family with sequence similarity 43, member B [Source:MGI Symbol;Acc:MGI:3651622]	Fam43b	1.01903	3.00163e-05	0.000180161
peroxisomal biogenesis factor 2 [Source:MGI Symbol;Acc:MGI:107486]	Pex2	-0.709556	3.0455e-05	0.000182652
kelch-like 23 [Source:MGI Symbol;Acc:MGI:2683536]	Klhl23	0.717194	3.04634e-05	0.000182652
RIKEN cDNA 1700020I14 gene [Source:MGI Symbol;Acc:MGI:1913852]	1700020I14Rik	0.726181	3.0631e-05	0.000183561
WD repeat and SOCS box-containing 2 [Source:MGI Symbol;Acc:MGI:2144041]	Wsb2	0.757918	3.06679e-05	0.000183685
sestrin 1 [Source:MGI Symbol;Acc:MGI:2155278]	Sesn1	-0.669374	3.07238e-05	0.000183923
RNA binding protein, fox-1 homolog (C. elegans) 1 [Source:MGI Symbol;Acc:MGI:1926224]	Rbfox1	0.951537	3.08448e-05	0.00018455
H2A histone family, member X [Source:MGI Symbol;Acc:MGI:102688]	H2afx	-0.595247	3.08861e-05	0.000184701
potassium channel, subfamily T, member 1 [Source:MGI Symbol;Acc:MGI:1924627]	Kcnt1	0.691279	3.10874e-05	0.000185807
predicted gene 17087 [Source:MGI Symbol;Acc:MGI:4937914]	Gm17087	0.630279	3.1245e-05	0.000186651
ubiquitin specific peptidase 22 [Source:MGI Symbol;Acc:MGI:2144157]	Usp22	0.613535	3.16026e-05	0.000188688
tubby candidate gene [Source:MGI Symbol;Acc:MGI:2651573]	Tub	0.636145	3.19093e-05	0.00019042
dihydropyrimidinase-like 2 [Source:MGI Symbol;Acc:MGI:1349763]	Dpysl2	0.751433	3.23291e-05	0.000192777
phosphatidylinositol glycan anchor biosynthesis, class S [Source:MGI Symbol;Acc:MGI:2687325]	Pigs	-0.589634	3.23382e-05	0.000192777
EPM2A (laforin) interacting protein 1 [Source:MGI Symbol;Acc:MGI:1925031]	Epm2aip1	0.712115	3.26654e-05	0.000194626
calsyntenin 1 [Source:MGI Symbol;Acc:MGI:1929895]	Clstn1	0.539523	3.28255e-05	0.000195456
glutamate decarboxylase 1 [Source:MGI Symbol;Acc:MGI:95632]	Gad1	0.680015	3.28389e-05	0.000195456
dual specificity phosphatase 7 [Source:MGI Symbol;Acc:MGI:2387100]	Dusp7	0.727301	3.29326e-05	0.000195911
budding uninhibited by benzimidazoles 1 homolog, beta (S. cerevisiae) [Source:MGI Symbol;Acc:MGI:1333889]	Bub1b	-1.00991	3.30836e-05	0.000196707
sorbin and SH3 domain containing 2 [Source:MGI Symbol;Acc:MGI:1924574]	Sorbs2	0.614977	3.31649e-05	0.000197088
low density lipoprotein receptor-related protein 4 [Source:MGI Symbol;Acc:MGI:2442252]	Lrp4	-1.06135	3.33039e-05	0.00019781
suppressor of cancer cell invasion [Source:MGI Symbol;Acc:MGI:2443716]	Scai	0.878752	3.33737e-05	0.000198122
activin receptor IIA [Source:MGI Symbol;Acc:MGI:102806]	Acvr2a	0.782771	3.34117e-05	0.000198244
gamma-aminobutyric acid (GABA) B receptor, 1 [Source:MGI Symbol;Acc:MGI:1860139]	Gabbr1	0.564984	3.36114e-05	0.000199325
sulfotransferase family 4A, member 1 [Source:MGI Symbol;Acc:MGI:1888971]	Sult4a1	0.917449	3.37865e-05	0.000200259
zinc finger, AN1-type domain 2A [Source:MGI Symbol;Acc:MGI:2140729]	Zfand2a	0.540769	3.38714e-05	0.000200658
ribosomal protein S3A3 [Source:MGI Symbol;Acc:MGI:3643406]	Rps3a3	-0.706958	3.39504e-05	0.000200995
nitric oxide synthase 1 (neuronal) adaptor protein [Source:MGI Symbol;Acc:MGI:1917979]	Nos1ap	0.812508	3.39635e-05	0.000200995
junctophilin 3 [Source:MGI Symbol;Acc:MGI:1891497]	Jph3	0.633237	3.40816e-05	0.000201589
RIKEN cDNA 6330403A02 gene [Source:MGI Symbol;Acc:MGI:2138735]	6330403A02Rik	1.10158	3.44026e-05	0.000203382
molybdenum cofactor synthesis 1 [Source:MGI Symbol;Acc:MGI:1928904]	Mocs1	-0.981117	3.44848e-05	0.000203762
ectonucleotide pyrophosphatase/phosphodiesterase 5 [Source:MGI Symbol;Acc:MGI:1933830]	Enpp5	0.52666	3.46567e-05	0.000204582
polo-like kinase 3 [Source:MGI Symbol;Acc:MGI:109604]	Plk3	0.808429	3.46594e-05	0.000204582
brain expressed, associated with Nedd4, 1 [Source:MGI Symbol;Acc:MGI:1929597]	Bean1	1.06632	3.48292e-05	0.000205478
bobby sox homolog (Drosophila) [Source:MGI Symbol;Acc:MGI:1917758]	Bbx	-0.882336	3.51686e-05	0.000207373
septin 2 [Source:MGI Symbol;Acc:MGI:97298]	1998-08-31	-0.65359	3.53734e-05	0.000208473
UDP-N-acetyl-alpha-D-galactosamine:polypeptide N-acetylgalactosaminyltransferase 4 [Source:MGI Symbol;Acc:MGI:894692]	Galnt4	-1.16789	3.53973e-05	0.000208506
WD repeat domain 76 [Source:MGI Symbol;Acc:MGI:1926186]	Wdr76	-0.889518	3.55102e-05	0.000208888
TBC1 domain containing kinase [Source:MGI Symbol;Acc:MGI:2445052]	Tbck	1.05205	3.55154e-05	0.000208888
polypyrimidine tract binding protein 1 [Source:MGI Symbol;Acc:MGI:97791]	Ptbp1	-0.843562	3.55173e-05	0.000208888
RIKEN cDNA 1700003E16 gene [Source:MGI Symbol;Acc:MGI:1919087]	1700003E16Rik	0.920032	3.59895e-05	0.000211556
claspin [Source:MGI Symbol;Acc:MGI:2445153]	Clspn	-0.995935	3.60742e-05	0.000211945
RAB6A, member RAS oncogene family [Source:MGI Symbol;Acc:MGI:894313]	Rab6a	0.746997	3.6138e-05	0.000212042
adenylosuccinate lyase [Source:MGI Symbol;Acc:MGI:103202]	Adsl	-0.607591	3.61416e-05	0.000212042
nucleolar protein 4-like [Source:MGI Symbol;Acc:MGI:1918765]	Nol4l	0.59057	3.61465e-05	0.000212042
forkhead box M1 [Source:MGI Symbol;Acc:MGI:1347487]	Foxm1	-1.03081	3.63163e-05	0.000212929
fructosamine 3 kinase related protein [Source:MGI Symbol;Acc:MGI:2679256]	Fn3krp	-0.713314	3.66613e-05	0.000214841
phosphodiesterase 8B [Source:MGI Symbol;Acc:MGI:2443999]	Pde8b	0.874049	3.66819e-05	0.000214851
kinesin family member 3A [Source:MGI Symbol;Acc:MGI:107689]	Kif3a	0.553881	3.72643e-05	0.000218069
RIKEN cDNA 2310022B05 gene [Source:MGI Symbol;Acc:MGI:1916801]	2310022B05Rik	-0.583782	3.72696e-05	0.000218069
Bri3 binding protein [Source:MGI Symbol;Acc:MGI:1924059]	Bri3bp	0.608404	3.73465e-05	0.000218329
protocadherin gamma-A11 [Source:RefSeq peptide;Acc:NP_291072]	PCDHGB6	0.829963	3.73523e-05	0.000218329
DEAH (Asp-Glu-Ala-His) box polypeptide 34 [Source:MGI Symbol;Acc:MGI:1918973]	Dhx34	-0.783235	3.73876e-05	0.000218423
RIKEN cDNA 6330419J24 gene [Source:MGI Symbol;Acc:MGI:2443645]	6330419J24Rik	0.937312	3.74695e-05	0.00021879
glucosamine-6-phosphate deaminase 1 [Source:MGI Symbol;Acc:MGI:1347054]	Gnpda1	-0.891231	3.75082e-05	0.000218904
RIKEN cDNA C530008M17 gene [Source:MGI Symbol;Acc:MGI:2444817]	C530008M17Rik	0.60587	3.75414e-05	0.000218985
K(lysine) acetyltransferase 2B [Source:MGI Symbol;Acc:MGI:1343094]	Kat2b	-0.720672	3.7844e-05	0.000220637
cystathionine beta-synthase [Source:MGI Symbol;Acc:MGI:88285]	Cbs	-0.71527	3.80052e-05	0.000221464
platelet derived growth factor, alpha [Source:MGI Symbol;Acc:MGI:97527]	Pdgfa	0.800035	3.80493e-05	0.000221607
protocadherin gamma subfamily A, 6 [Source:MGI Symbol;Acc:MGI:1935218]	Pcdhga6	0.940543	3.82021e-05	0.00022229
WD repeat domain 13 [Source:MGI Symbol;Acc:MGI:1914661]	Wdr13	0.55008	3.82054e-05	0.00022229
chromatin licensing and DNA replication factor 1 [Source:MGI Symbol;Acc:MGI:1914427]	Cdt1	-0.912522	3.83967e-05	0.000223259
TOX high mobility group box family member 2 [Source:MGI Symbol;Acc:MGI:3611233]	Tox2	0.901855	3.84111e-05	0.000223259
janus kinase and microtubule interacting protein 1 [Source:MGI Symbol;Acc:MGI:1923321]	Jakmip1	0.971246	3.85321e-05	0.000223848
hook homolog 1 (Drosophila) [Source:MGI Symbol;Acc:MGI:1925213]	Hook1	0.751342	3.85978e-05	0.000224081
ubiquitin specific peptidase 31 [Source:MGI Symbol;Acc:MGI:1923429]	Usp31	0.685079	3.86115e-05	0.000224081
testis expressed gene 2 [Source:MGI Symbol;Acc:MGI:102465]	Tex2	0.627419	3.89174e-05	0.000225721
ubiquitin specific peptidase 46 [Source:MGI Symbol;Acc:MGI:1916977]	Usp46	0.661739	3.89338e-05	0.000225721
Rho family GTPase 1 [Source:MGI Symbol;Acc:MGI:2444878]	Rnd1	0.995145	3.89855e-05	0.000225906
dual specificity phosphatase 10 [Source:MGI Symbol;Acc:MGI:1927070]	Dusp10	-1.09834	3.90495e-05	0.000226064
family with sequence similarity 63, member A [Source:MGI Symbol;Acc:MGI:1922257]	Fam63a	-0.637254	3.90526e-05	0.000226064
ATPase, Ca++ transporting, plasma membrane 2 [Source:MGI Symbol;Acc:MGI:105368]	Atp2b2	0.651224	3.91134e-05	0.000226302
cadherin 13 [Source:MGI Symbol;Acc:MGI:99551]	Cdh13	0.82655	3.9188e-05	0.000226619
C2 calcium-dependent domain containing 4C [Source:MGI Symbol;Acc:MGI:2685084]	C2cd4c	0.913435	3.92138e-05	0.000226653
zinc finger protein 687 [Source:MGI Symbol;Acc:MGI:1925516]	Zfp687	-0.782595	3.92528e-05	0.000226763
protein kinase, cAMP dependent regulatory, type II alpha [Source:MGI Symbol;Acc:MGI:108025]	Prkar2a	0.57753	3.96095e-05	0.000228607
catenin (cadherin associated protein), delta 2 [Source:MGI Symbol;Acc:MGI:1195966]	Ctnnd2	0.540298	3.96121e-05	0.000228607
WD repeat domain 17 [Source:MGI Symbol;Acc:MGI:1924662]	Wdr17	0.716375	3.96868e-05	0.000228922
transporter 1, ATP-binding cassette, sub-family B (MDR/TAP) [Source:MGI Symbol;Acc:MGI:98483]	Tap1	-1.09386	3.97165e-05	0.000228978
demethyl-Q 7 [Source:MGI Symbol;Acc:MGI:107207]	Coq7	-0.736871	4.01221e-05	0.000231199
transcription elongation factor A (SII)-like 3 [Source:MGI Symbol;Acc:MGI:1913354]	Tceal3	0.610972	4.02547e-05	0.000231846
nuclear receptor subfamily 2, group F, member 1 [Source:MGI Symbol;Acc:MGI:1352451]	Nr2f1	-0.608603	4.03644e-05	0.00023236
Terf1 (TRF1)-interacting nuclear factor 2 [Source:MGI Symbol;Acc:MGI:107246]	Tinf2	-0.802925	4.04127e-05	0.000232521
ubiquitin specific peptidase 13 (isopeptidase T-3) [Source:MGI Symbol;Acc:MGI:1919857]	Usp13	0.674166	4.10828e-05	0.000236152
ribosomal protein S11 [Source:MGI Symbol;Acc:MGI:1351329]	Rps11	-0.6322	4.10852e-05	0.000236152
ring finger protein 19B [Source:MGI Symbol;Acc:MGI:1922484]	Rnf19b	0.762583	4.11782e-05	0.000236567
naked cuticle 2 homolog (Drosophila) [Source:MGI Symbol;Acc:MGI:1919543]	Nkd2	0.733132	4.12859e-05	0.000237066
ribosomal protein L9, pseudogene 7 [Source:MGI Symbol;Acc:MGI:3642824]	Rpl9-ps7	-0.851971	4.13349e-05	0.000237145
translocase of outer mitochondrial membrane 7 homolog (yeast) [Source:MGI Symbol;Acc:MGI:1913419]	Tomm7	-0.978732	4.13412e-05	0.000237145
ChaC, cation transport regulator 1 [Source:MGI Symbol;Acc:MGI:1916315]	Chac1	1.08097	4.16789e-05	0.000238866
echinoderm microtubule associated protein like 2 [Source:MGI Symbol;Acc:MGI:1919455]	Eml2	0.9516	4.17016e-05	0.000238866
HCLS1 binding protein 3 [Source:MGI Symbol;Acc:MGI:1913224]	Hs1bp3	-0.666528	4.17041e-05	0.000238866
nuclear receptor subfamily 2, group C, member 2 [Source:MGI Symbol;Acc:MGI:1352466]	Nr2c2	1.0153	4.1944e-05	0.000240119
TAF8 RNA polymerase II, TATA box binding protein (TBP)-associated factorq [Source:MGI Symbol;Acc:MGI:1926879]	Taf8	-0.735552	4.2389e-05	0.000242545
choroideremia-like [Source:MGI Symbol;Acc:MGI:101913]	Chml	0.853588	4.26e-05	0.00024363
RIKEN cDNA F730043M19 gene [Source:MGI Symbol;Acc:MGI:2443237]	F730043M19Rik	0.861199	4.27964e-05	0.00024463
clathrin, heavy polypeptide (Hc) [Source:MGI Symbol;Acc:MGI:2388633]	Cltc	0.550377	4.31676e-05	0.000246629
exportin, tRNA (nuclear export receptor for tRNAs) [Source:MGI Symbol;Acc:MGI:1920442]	Xpot	0.53264	4.3326e-05	0.00024741
echinoderm microtubule associated protein like 6 [Source:MGI Symbol;Acc:MGI:2442895]	Eml6	0.701931	4.33556e-05	0.000247455
transformation related protein 53 inducible protein 11 [Source:MGI Symbol;Acc:MGI:2670995]	Trp53i11	-0.634966	4.34937e-05	0.000248049
glucuronidase, beta [Source:MGI Symbol;Acc:MGI:95872]	Gusb	-0.99402	4.35033e-05	0.000248049
[truncated: 9,399 more rows]
