# Supplementary material for: Male autism spectrum disorder is linked to brain aromatase disruption by prenatal BPA in multimodal investigations and 10HDA ameliorates the related mouse phenotype
Source: Nat Commun. 2024 Aug 7;15:6367. doi: 10.1038/s41467-024-48897-8 (PMC11306638; doi:10.1038/s41467-024-48897-8)
Supplement: Supplementary file 7 — Supplementary Dataset 2 [file 41467_2024_48897_MOESM7_ESM.xlsx]

## Sheet: ArKO
Primer	Primer sequences 5’→3’ (bp) Tm			bp
Arko exon 9 fwd	GTG ACA GAG ACA TAA AGA TCG		Wildtype	219
Arko exon 9 rev	GTA AAT TCA TTG GGC TTA GGG		Heterozygote	219 +170
Arko Neo fwd	ATC AGG ATG ATC TGG ACG AAG A		Knock out	170
Arko Neo rev	CCA CAG TCG ATG AAT CCA GAA

## Sheet: Cyp19-EGFP
Primer	Primer sequences 5’→3’ (bp) Tm							bp
GFP-TH fwd M:	AAG TTC ATC TGC ACC ACC G						GFP	500
GFP-TH rev M:	TGC TCA GGT AGT GGT TGT CG						Internal control (WT)	330
IL2-42:	CTA GGC CAC AGA ATT GAA AGA TCT
IL2-43:	GTA GGT GGA AAT TCT AGC ATC ATC C

## Sheet: SRY
Primer	Primer sequences 5’→3’ (bp) Tm									bp
SRY-fwd H:	CGG GAT CCA TGT CAA GCG CCC CAT GAA TGC ATT TAT G								Internal control (♀)
SRY-Rev H	GCG GAA TTC ACT TTA GCC CTC CGA TGA GGC TGA TAT									330
IL2-42 (Ctrl, F)	CTA GGC CAC AGA ATT GAA AGA TCT								SRY+ (♂)	238
IL2-43 (Ctrl, R)	GTA GGT GGA AAT TCT AGC ATC ATC C
