# Supplementary material for: Male autism spectrum disorder is linked to brain aromatase disruption by prenatal BPA in multimodal investigations and 10HDA ameliorates the related mouse phenotype
Source: Nat Commun. 2024 Aug 7;15:6367. doi: 10.1038/s41467-024-48897-8 (PMC11306638; doi:10.1038/s41467-024-48897-8)
Supplement: Supplementary file 9 — Source Data [file 41467_2024_48897_MOESM9_ESM.xlsx]

## Sheet: Figure 1
subgroup	outcome	estimate	ll	ul	pvalue
Boys with low aromatase function	CBCL autism sprectrum problems (age 2)	3.56	1.13	11.22	0.03
Boys with low aromatase function	Autism spectrum diagnosis (age 9)	6.24	1.02	38.26	0.05
Boys with high aromatase function	CBCL autism sprectrum problems (age 2)	1.05	0.58	1.89	0.88
Boys with high aromatase function	Autism spectrum diagnosis (age 9)	0.59	0.16	2.19	0.43
Girls with low aromatase function	CBCL autism sprectrum problems (age 2)	0.95	0.26	3.54	0.94
Girls with low aromatase function	Autism spectrum diagnosis (age 9)
Girls with high aromatase function	CBCL autism sprectrum problems (age 2)	1.4	0.74	2.66	0.31
Girls with high aromatase function	Autism spectrum diagnosis (age 9)	1.37	0.21	8.9	0.74

## Sheet: Figure 2
	TargetID	CHR	MAPINFO	Pval
1	cg16122750	chr15	51501301	0.178965
2	cg02325664	chr15	51507425	0.524912
3	cg23719916	chr15	51508242	0.592995
4	cg15890210	chr15	51510841	0.369062
5	cg07043857	chr15	51514698	0.0151322
6	cg03815549	chr15	51517028	0.2161
7	cg12009872	chr15	51520739	0.893456
8	cg24203279	chr15	51522584	0.313108
9	cg14424631	chr15	51526420	0.150136
10	cg03334874	chr15	51527087	0.406881
11	cg00004322	chr15	51530189	0.430496
12	cg21478137	chr15	51532386	0.767917
13	cg11285703	chr15	51534725	0.892502
14	cg01879211	chr15	51535382	0.250202
15	cg08315265	chr15	51535432	0.266475
16	cg09577907	chr15	51535668	0.612353
17	cg04083508	chr15	51535805	0.324522
18	cg08365349	chr15	51536845	0.261987
19	cg14156797	chr15	51537082	0.238811
20	cg19946085	chr15	51559439	0.258597
21	cg06996165	chr15	51559577	0.17647
22	cg12932492	chr15	51559826	0.742346
23	cg09819222	chr15	51559977	0.547442
24	cg09725032	chr15	51570474	0.362163
25	cg17848615	chr15	51572136	0.158494
26	cg25814224	chr15	51572976	0.0236317
27	cg24758719	chr15	51573197	0.34184
28	cg13845570	chr15	51573586	0.33706
29	cg23699588	chr15	51579699	0.0745733
30	cg22267183	chr15	51581150	0.812544
31	cg14465057	chr15	51581239	0.0428131
32	cg14313646	chr15	51589654	0.582017
33	cg01916429	chr15	51590586	0.476195
34	cg15286970	chr15	51591447	0.0700308
35	cg14446103	chr15	51594575	0.826189
36	cg07110166	chr15	51595247	0.712669
37	cg12330748	chr15	51596021	0.489782
38	cg19359072	chr15	51598433	0.623257
39	cg12641629	chr15	51599332	0.186054
40	cg04348026	chr15	51599844	0.235164
41	cg26466181	chr15	51600334	0.208663
42	cg24094625	chr15	51600409	0.733451
43	cg19111801	chr15	51602474	0.601348
44	cg05492904	chr15	51604503	0.934165
45	cg03144814	chr15	51607489	0.35427
46	cg12118187	chr15	51610734	0.850594
47	cg05852309	chr15	51611238	0.992591
48	cg23028286	chr15	51614521	0.703691
49	cg01666163	chr15	51616154	0.582533
50	cg21792583	chr15	51616613	0.731887
51	cg27467060	chr15	51619477	0.0146832
52	cg18916208	chr15	51625847	0.676227
53	cg20745775	chr15	51628372	0.164029
54	cg15329467	chr15	51630696	0.0771585
55	cg14694011	chr15	51631024	0.0225731
56	cg20266498	chr15	51631495	0.938008
57	cg13216022	chr15	51631687	0.208654

## Sheet: Figure 3a
Channel 800 - β-actin									Channel 700 - aromatase
	Key:								Key:
	0	0 µg/L BPA (vehicle)							0	0 µg/L BPA (vehicle)
	25	25 µg/L BPA							25	25 µg/L BPA
	50	50 µg/L BPA							50	50 µg/L BPA
	100	100 µg/L BPA							100	100 µg/L BPA
	UT	Untreated (no vehicle)							UT	Untreated (no vehicle)

## Sheet: Figure 3b
Group	Aromatase/β-Actin
0μg/L BPA	167.996
0μg/L BPA	113.539
0μg/L BPA	185.654
25μg/L BPA	72.1981
25μg/L BPA	161.231
25μg/L BPA	50.9595
50μg/L BPA	50.9108
50μg/L BPA	89.0648
50μg/L BPA	58.3306
100μg/L BPA	92.8643
100μg/L BPA	58.3921
100μg/L BPA	59.0925

## Sheet: Figure 3c
Group	No. of EGFP +ve cells in MeA
Male 0μg/kg BPA	15414
Male 0μg/kg BPA	14084
Male 0μg/kg BPA	13384
Male 50μg/kg BPA	7742
Male 50μg/kg BPA	10108
Male 50μg/kg BPA	9030

## Sheet: Figure 4a
Group	Time spent investigating stranger in cage (s)	Time spent investigating empty cage (s)
Male 0μg/kg BPA	288.72	30.76
Male 0μg/kg BPA	106.12	12.04
Male 0μg/kg BPA	11.08	9.4
Male 0μg/kg BPA	57.16	27.16
Male 0μg/kg BPA	13.12	75.92
Male 0μg/kg BPA	86.88	58.96
Male 0μg/kg BPA	241.6	17.4
Male 0μg/kg BPA	308.48	10.36
Male 0μg/kg BPA	109.4	13.64
Male 0μg/kg BPA	357.28	34.6
Male 0μg/kg BPA	42.88	17.92
Male 0μg/kg BPA	337.96	98.6
Male 0μg/kg BPA	273.84	10.88
Male 0μg/kg BPA	169.04	18.44
Male 0μg/kg BPA	232.68	0
Male 0μg/kg BPA	78.64	97.4
Male 0μg/kg BPA	381.48	115.32
Male 0μg/kg BPA	98.96	158.96
Male 0μg/kg BPA	265.76	25.8
Male 0μg/kg BPA	246.64	37.72
Male 0μg/kg BPA	15.92	39.84
Male 50μg/kg BPA	60.08	0
Male 50μg/kg BPA	48.92	58.36
Male 50μg/kg BPA	182.76	11.8
Male 50μg/kg BPA	235.92	48.36
Male 50μg/kg BPA	201.24	50.44
Male 50μg/kg BPA	44.04	77.16
Male 50μg/kg BPA	120.08	20.92
Male 50μg/kg BPA	99.92	5.4
Male 50μg/kg BPA	52.52	48.28
Male 50μg/kg BPA	129.4	7.08
Male 50μg/kg BPA	139.4	45.16
Male 50μg/kg BPA	144.64	0.44
Male 50μg/kg BPA	66.8	84.24
Male 50μg/kg BPA	51.92	63.76
Male 50μg/kg BPA	135.68	81.2
Male 50μg/kg BPA	75.52	92.88
Male 50μg/kg BPA	7.6	95.2
Male 50μg/kg BPA	63.28	32
Male 50μg/kg BPA	58.48	44.72
Male 50μg/kg BPA	13.32	37.84
Male 50μg/kg BPA	49.28	66.28
Male 50μg/kg BPA	35.64	112.44
Male 50μg/kg BPA	48.44	99.04
Male 50μg/kg BPA	95.96	93.56
Male 50μg/kg BPA	211.04	136.04
Male 50μg/kg BPA	133.92	122.8
Male 50μg/kg BPA	62.64	79.44
Male 50μg/kg BPA	162.8	96.16
Male 50μg/kg BPA	209.4	154.6

## Sheet: Figure 4b
Group	Time spent investigating stranger in cage (s)	Time spent investigating empty cage (s)
Male WT veh	128.12	70.88
Male WT veh	155.02	89.19
Male WT veh	116.98	99.87
Male WT veh	227.2	54.88
Male WT veh	201.8	93.88
Male WT veh	195.4	69.96
Male WT veh	151.2	67.36
Male WT veh	148.56	167.88
Male KO veh	136.52	115.24
Male KO veh	94.52	140.04
Male KO veh	116.68	57.32
Male KO veh	90.76	78.91
Male KO veh	104.67	69.94
Male KO veh	178.04	78.35
Male KO veh	148.6	64.16
Male KO veh	128.64	215.52
Male KO veh	102.52	137.84
Male WT E2	243.48	15.68
Male WT E2	159.08	32.4
Male WT E2	162.48	60.92
Male WT E2	181.4	36.64
Male WT E2	199	56.12
Male WT E2	109.4	63.8
Male WT E2	174.76	50.2
Male WT E2	161.84	81.48
Male WT E2	191.6	102.24
Male KO E2	157.04	22.76
Male KO E2	179.56	65.56
Male KO E2	160.48	68.8
Male KO E2	203.44	39.4
Male KO E2	169.64	10.64
Male KO E2	166.48	70.24
Female WT veh	100.73	69.34
Female WT veh	62.76	137.8
Female WT veh	96.33	80.78
Female WT veh	149.35	96.2
Female WT veh	227.79	97.36
Female WT veh	220.4	47.92
Female WT veh	171.64	159.36
Female WT veh	157.96	123.32
Female WT veh	147.32	62.84
Female WT veh	155.64	59.2
Female KO veh	189.52	32.37
Female KO veh	115.85	109.88
Female KO veh	161.68	160.96
Female KO veh	133.84	65.32
Female KO veh	113.88	124.84
Female KO veh	157.88	88.72
Female KO veh	190.48	72.84
Female KO veh	121.08	80.08
Female KO veh	149.84	63.8
Female WT E2	137.64	69.12
Female WT E2	175.8	90.8
Female WT E2	73.84	62.8
Female WT E2	156.96	80.32
Female WT E2	155.36	78.2
Female WT E2	225.72	50.2
Female WT E2	57.64	84.04
Female WT E2	19.2	42
Female KO E2	141.32	78.88
Female KO E2	114.44	31.56
Female KO E2	13.36	18.44
Female KO E2	63.6	110.28
Female KO E2	49.24	144.48
Female KO E2	63.64	54.24
Female KO E2	177.76	82.64

## Sheet: Figure 4d
Group	Time spent grooming (s)
Male 0μg/kg BPA	7.76
Male 0μg/kg BPA	10.28
Male 0μg/kg BPA	8.24
Male 0μg/kg BPA	8.04
Male 0μg/kg BPA	7.8
Male 50μg/kg BPA	46.96
Male 50μg/kg BPA	32.6
Male 50μg/kg BPA	15.48
Male 50μg/kg BPA	8.88
Male 50μg/kg BPA	69.56
Male 50μg/kg BPA	20.72
Male 50μg/kg BPA	106
Male 50μg/kg BPA	6.16
Male 50μg/kg BPA	17.16
Male 50μg/kg BPA	5.44
Male 50μg/kg BPA	11.48
Male 50μg/kg BPA	13.68
Female 0μg/kg BPA	8.44
Female 0μg/kg BPA	2.88
Female 0μg/kg BPA	8.88
Female 0μg/kg BPA	3.04
Female 0μg/kg BPA	12.32
Female 0μg/kg BPA	9.8
Female 50μg/kg BPA	0
Female 50μg/kg BPA	13.24
Female 50μg/kg BPA	18.88
Female 50μg/kg BPA	37.04
Female 50μg/kg BPA	0
Female 50μg/kg BPA	17
Female 50μg/kg BPA	0
Female 50μg/kg BPA	6.8
Female 50μg/kg BPA	5.08

## Sheet: Figure 5ai apical
measure	group	animal	length
BPA amygdala apical length	0 BPA male	1	534
BPA amygdala apical length	0 BPA male	1	429.6
BPA amygdala apical length	0 BPA male	1	379.8
BPA amygdala apical length	0 BPA male	1	321.6
BPA amygdala apical length	0 BPA male	1	415.3
BPA amygdala apical length	0 BPA male	1	490.6
BPA amygdala apical length	0 BPA male	1	416
BPA amygdala apical length	0 BPA male	1	450.4
BPA amygdala apical length	0 BPA male	1	385.4
BPA amygdala apical length	0 BPA male	2	549.4
BPA amygdala apical length	0 BPA male	2	511.5
BPA amygdala apical length	0 BPA male	2	511.5
BPA amygdala apical length	0 BPA male	2	580.8
BPA amygdala apical length	0 BPA male	2	569.5
BPA amygdala apical length	0 BPA male	2	519
BPA amygdala apical length	0 BPA male	2	313
BPA amygdala apical length	0 BPA male	2	607.6
BPA amygdala apical length	0 BPA male	2	409.7
BPA amygdala apical length	0 BPA male	3	422.5
BPA amygdala apical length	0 BPA male	3	412.8
BPA amygdala apical length	0 BPA male	3	342.4
BPA amygdala apical length	0 BPA male	3	598.9
BPA amygdala apical length	0 BPA male	3	503.7
BPA amygdala apical length	0 BPA male	3	349.7
BPA amygdala apical length	0 BPA male	3	324.2
BPA amygdala apical length	0 BPA male	3	500.2
BPA amygdala apical length	0 BPA male	3	541.6
BPA amygdala apical length	50 BPA male	4	458.3
BPA amygdala apical length	50 BPA male	4	402.2
BPA amygdala apical length	50 BPA male	4	185.2
BPA amygdala apical length	50 BPA male	4	188.3
BPA amygdala apical length	50 BPA male	4	362.6
BPA amygdala apical length	50 BPA male	4	432.2
BPA amygdala apical length	50 BPA male	4	326.2
BPA amygdala apical length	50 BPA male	4	434.5
BPA amygdala apical length	50 BPA male	4	365.3
BPA amygdala apical length	50 BPA male	5	314.3
BPA amygdala apical length	50 BPA male	5	467.6
BPA amygdala apical length	50 BPA male	5	298
BPA amygdala apical length	50 BPA male	5	459.2
BPA amygdala apical length	50 BPA male	5	284.5
BPA amygdala apical length	50 BPA male	5	277.2
BPA amygdala apical length	50 BPA male	5	224.5
BPA amygdala apical length	50 BPA male	5	273.1
BPA amygdala apical length	50 BPA male	5	341.4
BPA amygdala apical length	50 BPA male	6	332.5
BPA amygdala apical length	50 BPA male	6	260.6
BPA amygdala apical length	50 BPA male	6	192.4
BPA amygdala apical length	50 BPA male	6	354.3
BPA amygdala apical length	50 BPA male	6	250.4
BPA amygdala apical length	50 BPA male	6	257.3
BPA amygdala apical length	50 BPA male	6	419.4
BPA amygdala apical length	50 BPA male	6	307.9
BPA amygdala apical length	50 BPA male	6	252
BPA amygdala apical length	0 BPA female	7	487.53
BPA amygdala apical length	0 BPA female	7	424
BPA amygdala apical length	0 BPA female	7	386.71
BPA amygdala apical length	0 BPA female	7	545.47
BPA amygdala apical length	0 BPA female	7	392.62
BPA amygdala apical length	0 BPA female	7	305.46
BPA amygdala apical length	0 BPA female	7	643.36
BPA amygdala apical length	0 BPA female	7	658.96
BPA amygdala apical length	0 BPA female	8	221.69
BPA amygdala apical length	0 BPA female	8	513.94
BPA amygdala apical length	0 BPA female	8	618.04
BPA amygdala apical length	0 BPA female	8	525
BPA amygdala apical length	0 BPA female	8	363.7
BPA amygdala apical length	0 BPA female	8	194.19
BPA amygdala apical length	0 BPA female	8	537.38
BPA amygdala apical length	0 BPA female	8	315.26
BPA amygdala apical length	0 BPA female	8	372.13
BPA amygdala apical length	0 BPA female	9	388.03
BPA amygdala apical length	0 BPA female	9	406.24
BPA amygdala apical length	0 BPA female	9	729.72
BPA amygdala apical length	0 BPA female	9	287.69
BPA amygdala apical length	0 BPA female	9	721.55
BPA amygdala apical length	0 BPA female	9	362.37
BPA amygdala apical length	0 BPA female	9	896.34
BPA amygdala apical length	0 BPA female	9	243.06
BPA amygdala apical length	0 BPA female	9	395.96
BPA amygdala apical length	50 BPA female	10	533.55
BPA amygdala apical length	50 BPA female	10	240.59
BPA amygdala apical length	50 BPA female	10	197.61
BPA amygdala apical length	50 BPA female	10	734.57
BPA amygdala apical length	50 BPA female	10	1003.58
BPA amygdala apical length	50 BPA female	10	418.41
BPA amygdala apical length	50 BPA female	10	517.34
BPA amygdala apical length	50 BPA female	10	430.04
BPA amygdala apical length	50 BPA female	11	312.55
BPA amygdala apical length	50 BPA female	11	746.69
BPA amygdala apical length	50 BPA female	11	694.46
BPA amygdala apical length	50 BPA female	11	484.17
BPA amygdala apical length	50 BPA female	11	196.92
BPA amygdala apical length	50 BPA female	11	343.76
BPA amygdala apical length	50 BPA female	11	330.72
BPA amygdala apical length	50 BPA female	11	738.93
BPA amygdala apical length	50 BPA female	11	343.75
BPA amygdala apical length	50 BPA female	12	260.37
BPA amygdala apical length	50 BPA female	12	467.01
BPA amygdala apical length	50 BPA female	12	346.31
BPA amygdala apical length	50 BPA female	12	484.84
BPA amygdala apical length	50 BPA female	12	309.42
BPA amygdala apical length	50 BPA female	12	575.48
BPA amygdala apical length	50 BPA female	12	227.17
BPA amygdala apical length	50 BPA female	12	329.19
BPA amygdala apical length	50 BPA female	12	1049.15
																									BPA amygdala basal spines	50 BPA female	12	8
																									BPA amygdala basal spines	50 BPA female	12	7
																									BPA amygdala basal spines	50 BPA female	12	5
																									BPA amygdala basal spines	50 BPA female	12	8
																									BPA amygdala basal spines	50 BPA female	12	10
																									BPA amygdala basal spines	50 BPA female	12	9
																									BPA amygdala basal spines	50 BPA female	12	11
																									BPA amygdala basal spines	50 BPA female	12	4

## Sheet: Figure 5ai basal
measure	group	animal	length
BPA amygdala basal length	0 BPA male	1	465.9
BPA amygdala basal length	0 BPA male	1	185.7
BPA amygdala basal length	0 BPA male	1	407.8
BPA amygdala basal length	0 BPA male	1	471.1
BPA amygdala basal length	0 BPA male	1	260.2
BPA amygdala basal length	0 BPA male	1	298.6
BPA amygdala basal length	0 BPA male	1	251.1
BPA amygdala basal length	0 BPA male	1	302.5
BPA amygdala basal length	0 BPA male	1	310.8
BPA amygdala basal length	0 BPA male	2	109.9
BPA amygdala basal length	0 BPA male	2	268.6
BPA amygdala basal length	0 BPA male	2	268.6
BPA amygdala basal length	0 BPA male	2	371.1
BPA amygdala basal length	0 BPA male	2	479.1
BPA amygdala basal length	0 BPA male	2	357.3
BPA amygdala basal length	0 BPA male	2	256.9
BPA amygdala basal length	0 BPA male	2	151.4
BPA amygdala basal length	0 BPA male	2	302.9
BPA amygdala basal length	0 BPA male	3	146.1
BPA amygdala basal length	0 BPA male	3	158.2
BPA amygdala basal length	0 BPA male	3	379
BPA amygdala basal length	0 BPA male	3	230.9
BPA amygdala basal length	0 BPA male	3	454.5
BPA amygdala basal length	0 BPA male	3	424.3
BPA amygdala basal length	0 BPA male	3	622
BPA amygdala basal length	0 BPA male	3	275.1
BPA amygdala basal length	0 BPA male	3	377.6
BPA amygdala basal length	50 BPA male	4	220.9
BPA amygdala basal length	50 BPA male	4	221.1
BPA amygdala basal length	50 BPA male	4	142
BPA amygdala basal length	50 BPA male	4	168.3
BPA amygdala basal length	50 BPA male	4	154.6
BPA amygdala basal length	50 BPA male	4	94
BPA amygdala basal length	50 BPA male	4	252.4
BPA amygdala basal length	50 BPA male	4	196.2
BPA amygdala basal length	50 BPA male	4	185.3
BPA amygdala basal length	50 BPA male	5	284.5
BPA amygdala basal length	50 BPA male	5	297.4
BPA amygdala basal length	50 BPA male	5	287.9
BPA amygdala basal length	50 BPA male	5	173.4
BPA amygdala basal length	50 BPA male	5	221.3
BPA amygdala basal length	50 BPA male	5	217.3
BPA amygdala basal length	50 BPA male	5	249.4
BPA amygdala basal length	50 BPA male	5	192.1
BPA amygdala basal length	50 BPA male	5	217.8
BPA amygdala basal length	50 BPA male	6	265.7
BPA amygdala basal length	50 BPA male	6	231.6
BPA amygdala basal length	50 BPA male	6	273.2
BPA amygdala basal length	50 BPA male	6	257.7
BPA amygdala basal length	50 BPA male	6	139.3
BPA amygdala basal length	50 BPA male	6	167.6
BPA amygdala basal length	50 BPA male	6	226.1
BPA amygdala basal length	50 BPA male	6	168.7
BPA amygdala basal length	50 BPA male	6	228.1
BPA amygdala basal length	0 BPA female	7	327.36
BPA amygdala basal length	0 BPA female	7	341.9
BPA amygdala basal length	0 BPA female	7	468.72
BPA amygdala basal length	0 BPA female	7	367.81
BPA amygdala basal length	0 BPA female	7	150.01
BPA amygdala basal length	0 BPA female	7	257.68
BPA amygdala basal length	0 BPA female	7	262.53
BPA amygdala basal length	0 BPA female	7	256.41
BPA amygdala basal length	0 BPA female	8	416.59
BPA amygdala basal length	0 BPA female	8	484.21
BPA amygdala basal length	0 BPA female	8	292.89
BPA amygdala basal length	0 BPA female	8	440.94
BPA amygdala basal length	0 BPA female	8	160.42
BPA amygdala basal length	0 BPA female	8	251.36
BPA amygdala basal length	0 BPA female	8	298.09
BPA amygdala basal length	0 BPA female	8	311.1
BPA amygdala basal length	0 BPA female	8	306.16
BPA amygdala basal length	0 BPA female	9	635.4
BPA amygdala basal length	0 BPA female	9	364.91
BPA amygdala basal length	0 BPA female	9	379.09
BPA amygdala basal length	0 BPA female	9	381.77
BPA amygdala basal length	0 BPA female	9	286.01
BPA amygdala basal length	0 BPA female	9	220.81
BPA amygdala basal length	0 BPA female	9	296.96
BPA amygdala basal length	0 BPA female	9	375.76
BPA amygdala basal length	0 BPA female	9	214.44
BPA amygdala basal length	50 BPA female	10	758.27
BPA amygdala basal length	50 BPA female	10	258.11
BPA amygdala basal length	50 BPA female	10	330.69
BPA amygdala basal length	50 BPA female	10	526.41
BPA amygdala basal length	50 BPA female	10	393.72
BPA amygdala basal length	50 BPA female	10	299.87
BPA amygdala basal length	50 BPA female	10	440.71
BPA amygdala basal length	50 BPA female	10	751.81
BPA amygdala basal length	50 BPA female	11	592.84
BPA amygdala basal length	50 BPA female	11	622.14
BPA amygdala basal length	50 BPA female	11	176.34
BPA amygdala basal length	50 BPA female	11	320.55
BPA amygdala basal length	50 BPA female	11	381.39
BPA amygdala basal length	50 BPA female	11	300.07
BPA amygdala basal length	50 BPA female	11	481.43
BPA amygdala basal length	50 BPA female	11	392.75
BPA amygdala basal length	50 BPA female	11	433.7
BPA amygdala basal length	50 BPA female	12	698.85
BPA amygdala basal length	50 BPA female	12	430.59
BPA amygdala basal length	50 BPA female	12	391.11
BPA amygdala basal length	50 BPA female	12	380.13
BPA amygdala basal length	50 BPA female	12	456.39
BPA amygdala basal length	50 BPA female	12	631.89
BPA amygdala basal length	50 BPA female	12	727.09
BPA amygdala basal length	50 BPA female	12	411.21
BPA amygdala basal length	50 BPA female	12	455.37
																									BPA amygdala basal spines	50 BPA female	12	8
																									BPA amygdala basal spines	50 BPA female	12	7
																									BPA amygdala basal spines	50 BPA female	12	5
																									BPA amygdala basal spines	50 BPA female	12	8
																									BPA amygdala basal spines	50 BPA female	12	10
																									BPA amygdala basal spines	50 BPA female	12	9
																									BPA amygdala basal spines	50 BPA female	12	11
																									BPA amygdala basal spines	50 BPA female	12	4

[truncated: 32 more sheets: Figure 5aii -apical, Figure 5aii-basal, Figure 5bi - apical, Figure 5bi-basal, Figure 5bii - apical, Figure 5bii - basal, Figure 5c, Figure 5d, Figure 6ai-apical, Figure 6ai - basal, Figure 6aii - apical, Figure 6aii - basal, Figure 6bi-apical, Figure 6bi-basal, Figure 6bii-apical, Figure 6bii-basal, Figure 6c, Figure 8b, Figure 8c, Figure 9a …]
